# Supplementary material for: N′-[(E)-(4-Bromo-2-thienyl)methyl­ene]isonicotinohydrazide
Source: Acta Crystallogr Sect E Struct Rep Online. 2009 Sep 19;65(Pt 10):o2496. doi: 10.1107/S160053680903709X (PMC2970269; doi:10.1107/S160053680903709X)
Supplement: Supplementary file 1 [file e-65-o2496-sup1.cif]

##############################################################################
###                                                                        ###
###        Electronic paper (Acta Crystallographica Section E)             ###
###                                                                        ###
##############################################################################
#                                                                            #
# This CIF contains the data in a paper accepted for publication in Acta     #
# Crystallographica Section E. It conforms to the requirements of Notes      #
# for Authors for Section E, and has been peer reviewed under the auspices   #
# of the IUCr Commission on Journals.                                        #
#                                                                            #
# Full details of the Crystallographic Information File format               #
# are given in the paper "The Crystallographic Information File (CIF):       #
# a New Standard Archive File for Crystallography" by S. R. Hall, F. H.      #
# Allen and I. D. Brown [Acta Cryst. (1991), A47, 655-685].                  #
#                                                                            #
# The current version of the core CIF dictionary is obtainable from          #
# ftp://ftp.iucr.org/pub/cif_core.dic. The current version number is 2.4.    #
#                                                                            #
# Software is freely available for graphical display of the structure(s) in  #
# this CIF.  For information consult the CIF home page http://www.iucr.org/  #
# cif/home.html                                                              #
#                                                                            #
# This file may be used for bona fide research purposes within the           #
# scientific community so long as proper attribution is given to the journal # 
# article from which it was obtained.                                        #
#                                                                            #
##############################################################################
                                             
data_global
_audit_creation_method     ?
_journal_date_recd_electronic     2009-09-13
_journal_date_accepted     2009-09-14
_journal_name_full     'Acta Crystallographica, Section E'
_journal_year     2009
_journal_volume     65
_journal_issue     10
_journal_page_first     o2496
_journal_page_last     o2496
_journal_paper_category     QO
_journal_coeditor_code     HB5101
_publ_contact_author
;
Muhammad Nawaz Tahir
University of Sargodha
Department of Physics
Sargodha
Pakistan
;
_publ_contact_author_email     'dmntahir_uos@yahoo.com'
_publ_contact_author_fax     '0092 48 32 22 121'
_publ_contact_author_phone     '0092 48 92 30 914'
_publ_section_title
;
<i>N</i>'-[(<i>E</i>)-(4-Bromo-2-thienyl)methylene]isonicotinohydrazide
;
loop_
    _publ_author_name
    _publ_author_address
    'Zahid Shafiq'
;
Department of Chemistry
Bahauddin Zakariya University
Multan60800
Pakistan
;
    'Muhammad Yaqub'
;
Department of Chemistry
Bahauddin Zakariya University
Multan60800
Pakistan
;
    'Tahir, M. Nawaz'
;
Department of Physics
University of Sargodha
Sargodha
Pakistan
;
    'Abid Hussain'
;
Department of Chemistry
Bahauddin Zakariya University
Multan60800
Pakistan
;
    'Iqbal, M. Saeed'
;
Department of Chemistry
Government College University
Lahore
Pakistan
;
data_I
_audit_creation_method     SHELXL-97
_chemical_name_systematic
;\
<i>N</i>'-[(<i>E</i>)-(4-Bromo-2-thienyl)methylene]isonicotinohydrazide
;
_chemical_name_common     ?
_chemical_formula_moiety     'C11 H8 Br N3 O S'
_chemical_formula_sum     'C11 H8 Br N3 O S'
_chemical_formula_iupac     'C11 H8 Br N3 O S'
_chemical_formula_weight     310.17
_symmetry_cell_setting     orthorhombic
_symmetry_space_group_name_H-M     'F d d 2'
_symmetry_space_group_name_Hall     'F 2 -2d'
loop_
    _symmetry_equiv_pos_site_id
    _symmetry_equiv_pos_as_xyz
    1 x,y,z
    2 -x,-y,z
    3 1/4-x,1/4+y,1/4+z
    4 3/4+x,3/4-y,1/4+z
    5 x,1/2+y,1/2+z
    6 -x,1/2-y,1/2+z
    7 1/4-x,3/4+y,3/4+z
    8 3/4+x,1/4-y,3/4+z
    9 1/2+x,y,1/2+z
    10 1/2-x,-y,1/2+z
    11 3/4-x,1/4+y,3/4+z
    12 1/4+x,3/4-y,3/4+z
    13 1/2+x,1/2+y,z
    14 1/2-x,1/2-y,z
    15 3/4-x,3/4+y,1/4+z
    16 1/4+x,1/4-y,1/4+z
_cell_length_a     14.3507(6)
_cell_length_b     48.732(2)
_cell_length_c     7.2115(3)
_cell_angle_alpha     90
_cell_angle_beta     90
_cell_angle_gamma     90
_cell_volume     5043.3(4)
_cell_formula_units_Z     16
_cell_measurement_reflns_used     2837
_cell_measurement_theta_min     2.96
_cell_measurement_theta_max     27.89
_cell_measurement_temperature     296(2)
_exptl_crystal_description     'cut needle'
_exptl_crystal_colour     'light yellow'
_exptl_crystal_size_max     0.26
_exptl_crystal_size_mid     0.14
_exptl_crystal_size_min     0.12
_exptl_crystal_density_diffrn     1.634
_exptl_crystal_density_meas     ?
_exptl_crystal_density_method     'not measured'
_exptl_crystal_F_000     2464
_exptl_absorpt_coefficient_mu     3.412
_exptl_absorpt_correction_type     multi-scan
_exptl_absorpt_process_details     '(SADABS; Bruker, 2005)'
_exptl_absorpt_correction_T_min     0.567
_exptl_absorpt_correction_T_max     0.666
_exptl_special_details
;
;
_diffrn_ambient_temperature     296(2)
_diffrn_radiation_type     MoK\a
_diffrn_radiation_wavelength     0.71073
_diffrn_radiation_source     'fine-focus sealed tube'
_diffrn_radiation_monochromator     graphite
_diffrn_measurement_device_type     'Bruker Kappa APEXII CCD'
_diffrn_measurement_method     \w
_diffrn_detector_area_resol_mean     7.50
_diffrn_reflns_number     12209
_diffrn_reflns_av_R_equivalents     0.0354
_diffrn_reflns_av_sigmaI/netI     0.0537
_diffrn_reflns_theta_min     2.96
_diffrn_reflns_theta_max     27.89
_diffrn_reflns_theta_full     27.89
_diffrn_measured_fraction_theta_max     0.999
_diffrn_measured_fraction_theta_full     0.999
_diffrn_reflns_limit_h_min     -18
_diffrn_reflns_limit_h_max     18
_diffrn_reflns_limit_k_min     -64
_diffrn_reflns_limit_k_max     63
_diffrn_reflns_limit_l_min     -9
_diffrn_reflns_limit_l_max     9
_diffrn_standards_number     0
_diffrn_standards_interval_count     ?
_diffrn_standards_interval_time     ?
_diffrn_standards_decay_%     ?
_refine_special_details
;
Refinement of <i>F</i>^2^ against ALL reflections. The weighted <i>R</i>-factor
<i>wR</i> and goodness of fit <i>S</i> are based on <i>F</i>^2^, conventional
<i>R</i>-factors <i>R</i> are based on <i>F</i>, with <i>F</i> set to zero for
negative <i>F</i>^2^. The threshold expression of <i>F</i>^2^ >
\s(<i>F</i>^2^) is used only for calculating <i>R</i>-factors(gt) <i>etc</i>.
and is not relevant to the choice of reflections for refinement.
<i>R</i>-factors based on <i>F</i>^2^ are statistically about twice as large
as those based on <i>F</i>, and <i>R</i>- factors based on ALL data will be
even larger.
;
_reflns_number_total     2837
_reflns_number_gt     1954
_reflns_threshold_expression     I>2\s(I)
_refine_ls_structure_factor_coef     Fsqd
_refine_ls_matrix_type     full
_refine_ls_R_factor_all     0.0745
_refine_ls_R_factor_gt     0.0435
_refine_ls_wR_factor_gt     0.1006
_refine_ls_wR_factor_ref     0.1129
_refine_ls_goodness_of_fit_ref     1.044
_refine_ls_restrained_S_all     1.149
_refine_ls_number_reflns     2837
_refine_ls_number_parameters     158
_refine_ls_number_restraints     2
_refine_ls_hydrogen_treatment     constr
_refine_ls_weighting_scheme     calc
_refine_ls_weighting_details
         'calc w=1/[\s^2^(Fo^2^)+(0.0415P)^2^+9.3783P] where P=(Fo^2^+2Fc^2^)/3'
_atom_sites_solution_hydrogens     geom
_atom_sites_solution_primary     direct
_atom_sites_solution_secondary     difmap
_refine_ls_shift/su_max     0.000
_refine_ls_shift/su_mean     0.000
_refine_diff_density_max     0.559
_refine_diff_density_min     -0.479
_refine_ls_abs_structure_details     'Flack (1983), 1205 Friedal Pairs'
_refine_ls_abs_structure_Flack     -0.002(13)
loop_
    _atom_type_symbol
    _atom_type_description
    _atom_type_scat_dispersion_real
    _atom_type_scat_dispersion_imag
    _atom_type_scat_source
    'C' 'C' 0.0033 0.0016
                         'International Tables Vol C Tables 4.2.6.8 and 6.1.1.4'
    'H' 'H' 0.0000 0.0000
                         'International Tables Vol C Tables 4.2.6.8 and 6.1.1.4'
    'N' 'N' 0.0061 0.0033
                         'International Tables Vol C Tables 4.2.6.8 and 6.1.1.4'
    'O' 'O' 0.0106 0.0060
                         'International Tables Vol C Tables 4.2.6.8 and 6.1.1.4'
    'S' 'S' 0.1246 0.1234
                         'International Tables Vol C Tables 4.2.6.8 and 6.1.1.4'
    'Br' 'Br' -0.2901 2.4595
                         'International Tables Vol C Tables 4.2.6.8 and 6.1.1.4'
_computing_data_collection     'APEX2 (Bruker, 2007)'
_computing_cell_refinement     'SAINT (Bruker, 2007)'
_computing_data_reduction     'SAINT (Bruker, 2007)'
_computing_structure_solution     'SHELXS97 (Sheldrick, 2008)'
_computing_structure_refinement     'SHELXL97 (Sheldrick, 2008)'
_computing_molecular_graphics
                  'ORTEP-3 for Windows (Farrugia, 1997) and PLATON (Spek, 2009)'
_computing_publication_material
;
WinGX (Farrugia, 1999) and PLATON (Spek, 2009)
;
loop_
    _atom_site_type_symbol
    _atom_site_label
    _atom_site_fract_x
    _atom_site_fract_y
    _atom_site_fract_z
    _atom_site_U_iso_or_equiv
    _atom_site_thermal_displace_type
    _atom_site_calc_flag
    _atom_site_refinement_flags
    _atom_site_occupancy
    Br Br1A 0.42406(6) 0.25903(2) -0.16312(17) 0.0946(5) Uani . . 0.804(2)
    Br Br1B 0.4270(3) 0.26462(9) -0.0262(10) 0.0946(5) Uani . . 0.196(2)
    S S1 0.44553(8) 0.17467(2) 0.0252(2) 0.0549(4) Uani . . 1.000
    O O1 0.27773(19) 0.09307(6) 0.2899(5) 0.0505(10) Uani . . 1.000
    N N1 -0.0545(3) 0.06098(14) 0.3270(10) 0.099(3) Uani . . 1.000
    N N2 0.1935(2) 0.12740(7) 0.1634(5) 0.0406(11) Uani . . 1.000
    N N3 0.2717(2) 0.14261(7) 0.1259(5) 0.0424(11) Uani . . 1.000
    C C1 0.1129(3) 0.08803(8) 0.2787(6) 0.0418(14) Uani . . 1.000
    C C2 0.0333(3) 0.10184(10) 0.3343(7) 0.0527(16) Uani . . 1.000
    C C3 -0.0467(3) 0.08712(15) 0.3572(10) 0.080(3) Uani . . 1.000
    C C4 0.0234(5) 0.04764(13) 0.2750(10) 0.092(3) Uani . . 1.000
    C C5 0.1084(4) 0.06041(10) 0.2517(8) 0.0620(19) Uani . . 1.000
    C C6 0.2039(3) 0.10290(8) 0.2448(6) 0.0382(14) Uani . . 1.000
    C C7 0.2561(3) 0.16678(9) 0.0670(7) 0.0460(16) Uani . . 1.000
    C C8 0.3315(3) 0.18499(9) 0.0213(7) 0.0470(14) Uani . . 1.000
    C C9 0.3246(3) 0.21142(11) -0.0287(9) 0.068(2) Uani . . 1.000
    C C10 0.4113(3) 0.22347(9) -0.0687(9) 0.0643(19) Uani . . 1.000
    C C11 0.4832(3) 0.20625(11) -0.0432(9) 0.0653(18) Uani . . 1.000
    H H2 0.13903 0.13346 0.13520 0.0485 Uiso . . 1.000
    H H2A 0.03442 0.12066 0.35548 0.0632 Uiso . . 1.000
    H H3 -0.09935 0.09650 0.39733 0.0962 Uiso . . 1.000
    H H4 0.01970 0.02885 0.25376 0.1106 Uiso . . 1.000
    H H5 0.16110 0.05044 0.21847 0.0746 Uiso . . 1.000
    H H7 0.19500 0.17278 0.05327 0.0554 Uiso . . 1.000
    H H9 0.26831 0.22080 -0.03612 0.0813 Uiso . . 1.000
    H H11 0.54538 0.21094 -0.06045 0.0783 Uiso . . 1.000
loop_
    _atom_site_aniso_label
    _atom_site_aniso_U_11
    _atom_site_aniso_U_22
    _atom_site_aniso_U_33
    _atom_site_aniso_U_12
    _atom_site_aniso_U_13
    _atom_site_aniso_U_23
    Br1A 0.0709(4) 0.0603(5) 0.1526(14) -0.0081(3) 0.0142(7) 0.0410(7)
    Br1B 0.0709(4) 0.0603(5) 0.1526(14) -0.0081(3) 0.0142(7) 0.0410(7)
    S1 0.0358(5) 0.0516(7) 0.0773(9) 0.0035(5) -0.0020(6) 0.0081(6)
    O1 0.0291(14) 0.0495(17) 0.073(2) 0.0004(12) -0.0118(16) 0.0034(17)
    N1 0.056(3) 0.111(5) 0.130(5) -0.041(3) -0.031(3) 0.053(4)
    N2 0.0250(16) 0.0437(19) 0.053(2) -0.0055(14) -0.0080(15) 0.0056(16)
    N3 0.0281(16) 0.049(2) 0.050(2) -0.0061(15) -0.0043(15) 0.0029(16)
    C1 0.0315(19) 0.048(2) 0.046(3) -0.0076(17) -0.0167(19) 0.007(2)
    C2 0.037(2) 0.062(3) 0.059(3) 0.0025(19) -0.002(2) 0.022(2)
    C3 0.039(3) 0.108(5) 0.094(5) -0.011(3) -0.012(3) 0.042(4)
    C4 0.091(5) 0.068(4) 0.118(6) -0.032(3) -0.041(4) 0.030(4)
    C5 0.062(3) 0.046(3) 0.078(4) -0.007(2) -0.026(3) 0.012(3)
    C6 0.0276(19) 0.043(2) 0.044(3) -0.0029(16) -0.0040(17) -0.0027(19)
    C7 0.029(2) 0.056(3) 0.053(3) -0.0051(18) -0.0089(19) 0.011(2)
    C8 0.034(2) 0.049(2) 0.058(3) 0.0006(17) -0.008(2) 0.006(2)
    C9 0.039(2) 0.057(3) 0.107(5) 0.002(2) -0.008(3) 0.026(3)
    C10 0.045(3) 0.046(3) 0.102(4) -0.007(2) -0.001(3) 0.017(3)
    C11 0.035(2) 0.063(3) 0.098(4) -0.003(2) 0.000(3) 0.015(3)
_geom_special_details
;
Bond distances, angles <i>etc</i>. have been calculated using the rounded
fractional coordinates. All su's are estimated from the variances of the
(full) variance-covariance matrix. The cell e.s.d.'s are taken into account in
the estimation of distances, angles and torsion angles
;
loop_
    _geom_bond_atom_site_label_1
    _geom_bond_atom_site_label_2
    _geom_bond_site_symmetry_1
    _geom_bond_site_symmetry_2
    _geom_bond_distance
    _geom_bond_publ_flag
    Br1A C10 . . 1.871(5) no
    Br1B C10 . . 2.041(6) no
    S1 C8 . . 1.712(4) no
    S1 C11 . . 1.704(5) no
    O1 C6 . . 1.207(5) no
    N1 C3 . . 1.297(10) no
    N1 C4 . . 1.347(9) no
    N2 N3 . . 1.372(4) no
    N2 C6 . . 1.339(5) no
    N3 C7 . . 1.272(6) no
    N2 H2 . . 0.8600 no
    C1 C2 . . 1.385(6) no
    C1 C5 . . 1.362(6) no
    C1 C6 . . 1.513(6) no
    C2 C3 . . 1.364(7) no
    C4 C5 . . 1.380(9) no
    C7 C8 . . 1.438(6) no
    C8 C9 . . 1.341(7) no
    C9 C10 . . 1.406(6) no
    C10 C11 . . 1.343(6) no
    C2 H2A . . 0.9300 no
    C3 H3 . . 0.9300 no
    C4 H4 . . 0.9300 no
    C5 H5 . . 0.9300 no
    C7 H7 . . 0.9300 no
    C9 H9 . . 0.9300 no
    C11 H11 . . 0.9300 no
loop_
    _geom_angle_atom_site_label_1
    _geom_angle_atom_site_label_2
    _geom_angle_atom_site_label_3
    _geom_angle_site_symmetry_1
    _geom_angle_site_symmetry_2
    _geom_angle_site_symmetry_3
    _geom_angle
    _geom_angle_publ_flag
    C8 S1 C11 . . . 91.9(2) no
    C3 N1 C4 . . . 116.7(5) no
    N3 N2 C6 . . . 118.5(3) no
    N2 N3 C7 . . . 115.0(3) no
    C6 N2 H2 . . . 121.00 no
    N3 N2 H2 . . . 121.00 no
    C2 C1 C6 . . . 121.7(4) no
    C5 C1 C6 . . . 119.4(4) no
    C2 C1 C5 . . . 118.9(4) no
    C1 C2 C3 . . . 118.3(5) no
    N1 C3 C2 . . . 124.7(5) no
    N1 C4 C5 . . . 123.4(6) no
    C1 C5 C4 . . . 118.1(5) no
    N2 C6 C1 . . . 113.7(3) no
    O1 C6 C1 . . . 121.6(4) no
    O1 C6 N2 . . . 124.7(4) no
    N3 C7 C8 . . . 121.0(4) no
    C7 C8 C9 . . . 126.8(4) no
    S1 C8 C7 . . . 122.3(3) no
    S1 C8 C9 . . . 110.9(3) no
    C8 C9 C10 . . . 113.0(4) no
    Br1A C10 C11 . . . 123.6(4) no
    Br1B C10 C9 . . . 118.5(4) no
    C9 C10 C11 . . . 113.0(4) no
    Br1B C10 C11 . . . 120.6(4) no
    Br1A C10 C9 . . . 123.3(4) no
    S1 C11 C10 . . . 111.1(3) no
    C1 C2 H2A . . . 121.00 no
    C3 C2 H2A . . . 121.00 no
    N1 C3 H3 . . . 118.00 no
    C2 C3 H3 . . . 118.00 no
    N1 C4 H4 . . . 118.00 no
    C5 C4 H4 . . . 118.00 no
    C1 C5 H5 . . . 121.00 no
    C4 C5 H5 . . . 121.00 no
    N3 C7 H7 . . . 120.00 no
    C8 C7 H7 . . . 119.00 no
    C8 C9 H9 . . . 123.00 no
    C10 C9 H9 . . . 123.00 no
    S1 C11 H11 . . . 124.00 no
    C10 C11 H11 . . . 124.00 no
loop_
    _geom_torsion_atom_site_label_1
    _geom_torsion_atom_site_label_2
    _geom_torsion_atom_site_label_3
    _geom_torsion_atom_site_label_4
    _geom_torsion_site_symmetry_1
    _geom_torsion_site_symmetry_2
    _geom_torsion_site_symmetry_3
    _geom_torsion_site_symmetry_4
    _geom_torsion
    _geom_torsion_publ_flag
    C11 S1 C8 C7 . . . . 179.5(5) no
    C11 S1 C8 C9 . . . . -0.5(5) no
    C8 S1 C11 C10 . . . . -0.5(5) no
    C4 N1 C3 C2 . . . . 2.2(11) no
    C3 N1 C4 C5 . . . . -0.6(11) no
    C6 N2 N3 C7 . . . . -172.8(4) no
    N3 N2 C6 O1 . . . . 0.6(6) no
    N3 N2 C6 C1 . . . . -179.9(3) no
    N2 N3 C7 C8 . . . . -179.7(4) no
    C5 C1 C2 C3 . . . . -0.9(8) no
    C6 C1 C2 C3 . . . . 178.3(5) no
    C2 C1 C5 C4 . . . . 2.2(8) no
    C6 C1 C5 C4 . . . . -176.9(5) no
    C2 C1 C6 O1 . . . . 141.0(5) no
    C2 C1 C6 N2 . . . . -38.5(6) no
    C5 C1 C6 O1 . . . . -39.9(7) no
    C5 C1 C6 N2 . . . . 140.6(5) no
    C1 C2 C3 N1 . . . . -1.5(10) no
    N1 C4 C5 C1 . . . . -1.6(10) no
    N3 C7 C8 S1 . . . . 5.3(7) no
    N3 C7 C8 C9 . . . . -174.7(5) no
    S1 C8 C9 C10 . . . . 1.4(7) no
    C7 C8 C9 C10 . . . . -178.6(5) no
    C8 C9 C10 Br1A . . . . 174.2(4) no
    C8 C9 C10 C11 . . . . -1.9(8) no
    Br1A C10 C11 S1 . . . . -174.6(3) no
    C9 C10 C11 S1 . . . . 1.4(7) no
loop_
    _geom_hbond_atom_site_label_D
    _geom_hbond_atom_site_label_H
    _geom_hbond_atom_site_label_A
    _geom_hbond_site_symmetry_A
    _geom_hbond_distance_DH
    _geom_hbond_distance_HA
    _geom_hbond_distance_DA
    _geom_hbond_angle_DHA
    _geom_hbond_publ_flag
    N2 H2 O1 8_454 0.86 2.08 2.920(4) 165 yes
    C7 H7 O1 8_454 0.93 2.52 3.318(5) 144 yes
    C11 H11 N1 8_554 0.93 2.60 3.277(7) 130 yes
