# Supplementary material for: N′-[(E)-(4-Bromo-2-thienyl)methyl­ene]isonicotinohydrazide
Source: Acta Crystallogr Sect E Struct Rep Online. 2009 Sep 19;65(Pt 10):o2496. doi: 10.1107/S160053680903709X (PMC2970269; doi:10.1107/S160053680903709X)
Supplement: Supplementary file 2 [file e-65-o2496-Isup2.hkl]

#
# h,k,l, Fc-squared, Fo-squared, sigma(Fo-squared) and status flag
#
data_I
_shelx_title ' L2 in Fdd2'
_shelx_refln_list_code          4
_shelx_F_calc_maximum      904.15
_exptl_crystal_F_000      2464.00
_reflns_d_resolution_high  0.7597
 
loop_
 _symmetry_equiv_pos_as_xyz
 'x, y, z'
 '-x, -y, z'
 'x+1/4, -y+1/4, z+1/4'
 '-x+1/4, y+1/4, z+1/4'
 'x, y+1/2, z+1/2'
 '-x, -y+1/2, z+1/2'
 'x+1/4, -y+3/4, z+3/4'
 '-x+1/4, y+3/4, z+3/4'
 'x+1/2, y, z+1/2'
 '-x+1/2, -y, z+1/2'
 'x+3/4, -y+1/4, z+3/4'
 '-x+3/4, y+1/4, z+3/4'
 'x+1/2, y+1/2, z'
 '-x+1/2, -y+1/2, z'
 'x+3/4, -y+3/4, z+1/4'
 '-x+3/4, y+3/4, z+1/4'
 
_cell_length_a    14.3507
_cell_length_b    48.7323
_cell_length_c     7.2115
_cell_angle_alpha  90.000
_cell_angle_beta   90.000
_cell_angle_gamma  90.000
 
_shelx_F_squared_multiplier     1.000
 
loop_
 _refln_index_h
 _refln_index_k
 _refln_index_l
 _refln_F_squared_calc
 _refln_F_squared_meas
 _refln_F_squared_sigma
 _refln_observed_status
   5   9  -9      103.18      204.43    300.50 o
   5  11  -9      197.81      507.65    239.17 o
   3  13  -9       41.02       -1.93    143.94 o
   1  15  -9       28.37     -106.28    171.27 o
   3  15  -9       88.33       56.87    157.81 o
   1  17  -9       26.74      -18.75    183.62 o
   3  17  -9       59.88      391.67    187.86 o
   1  19  -9       67.77       90.68    166.66 o
   4   0  -8       75.65      204.77     98.19 o
   8   0  -8      112.97      113.69    143.19 o
   4   2  -8      127.77      265.36    108.29 o
   6   2  -8       52.80      -11.95     88.31 o
   8   2  -8      111.39      193.27    101.72 o
  10   2  -8      136.22      150.60    133.07 o
   4   4  -8       37.88      -31.57    111.82 o
   6   4  -8       20.60     -102.49    102.49 o
   8   4  -8       67.14      119.61    101.21 o
  10   4  -8       84.98      237.33    133.20 o
   2   6  -8      497.77      398.78     90.77 o
   4   6  -8       59.52       38.64    108.65 o
   6   6  -8       10.72      139.70     89.49 o
   8   6  -8       10.69      -45.23     98.75 o
  10   6  -8      321.13      785.78    211.19 o
   0   8  -8      328.66      343.32    131.93 o
   2   8  -8      133.00      149.55    114.95 o
   4   8  -8      276.74      310.19    116.46 o
   6   8  -8      127.36      195.94     91.75 o
   8   8  -8      109.81      129.25    109.38 o
   2  10  -8       68.45      123.82    115.92 o
   4  10  -8      175.68      127.45    121.40 o
   6  10  -8       98.00      188.35     93.62 o
   8  10  -8      113.46      180.76    130.10 o
   0  12  -8      143.74      371.09    167.42 o
   2  12  -8       92.46      157.03    112.67 o
   4  12  -8       93.89      124.33    127.26 o
   6  12  -8      482.35      531.03    121.08 o
   8  12  -8       95.16      139.00    131.85 o
   2  14  -8       74.02        4.82    117.20 o
   4  14  -8      241.40      394.52    105.85 o
   6  14  -8      202.26      245.79    123.64 o
   8  14  -8       62.78       53.04    149.24 o
   0  16  -8       67.65      247.65    189.79 o
   2  16  -8      573.95      352.20    150.84 o
   4  16  -8       38.12      115.21    108.84 o
   6  16  -8      358.82      310.98    131.27 o
   8  16  -8      316.64      200.77    156.45 o
   2  18  -8      326.36      333.60    134.53 o
   4  18  -8      418.27      261.15    117.65 o
   6  18  -8       32.64      170.43    130.74 o
   8  18  -8       71.67     -134.88    192.42 o
   0  20  -8      427.28      743.73    232.99 o
   2  20  -8       87.47      141.08    140.70 o
   4  20  -8       27.20     -115.83    115.83 o
   6  20  -8       78.48      129.15    132.23 o
   8  20  -8      290.62      316.93    167.60 o
   2  22  -8        8.24      123.83    110.90 o
   4  22  -8      116.48      145.34    125.22 o
   6  22  -8        7.59       77.60    254.67 o
   0  24  -8      566.99      608.52    129.79 o
   2  24  -8        3.22        6.69    120.08 o
   4  24  -8       55.65     -122.54    126.20 o
   6  24  -8      189.39       32.35    159.20 o
   2  26  -8       59.17       30.60    105.17 o
   4  26  -8       35.24      -22.01    136.78 o
   6  26  -8      118.10      298.09    164.06 o
   0  28  -8      215.11      284.92    164.79 o
   2  28  -8       35.59      -95.06    111.96 o
   4  28  -8      143.90      -51.38    155.37 o
   2  30  -8       51.13     -119.15    119.15 o
   4  30  -8      291.11      314.22    176.99 o
   0  32  -8      310.15      -13.71    193.33 o
   2  32  -8       34.10       47.76    151.78 o
   1   1  -7       60.86     -121.38    123.02 o
   3   1  -7       20.24       17.60     51.14 o
   5   1  -7      441.86      440.12     76.60 o
   7   1  -7      670.65      611.93     90.51 o
   9   1  -7       55.70      -92.75     96.58 o
  11   1  -7       45.67      -56.72    112.93 o
   1   3  -7       23.72       -3.06    105.47 o
   3   3  -7       31.94      121.04     61.04 o
   5   3  -7      247.02      296.39     71.43 o
   7   3  -7      501.09      524.68     94.54 o
   9   3  -7      256.66      238.91    101.67 o
  11   3  -7        5.47       42.81    118.91 o
   1   5  -7      546.43      750.43     61.75 o
   3   5  -7      585.67      566.00    103.34 o
   5   5  -7      443.98      569.49     74.57 o
   7   5  -7      605.23      644.88    103.22 o
   9   5  -7      451.28      426.93    114.14 o
  11   5  -7       45.13       58.23    140.98 o
   1   7  -7      210.81      148.17     70.51 o
   3   7  -7      372.07      374.46     68.13 o
   5   7  -7      542.32      387.34     98.68 o
   7   7  -7       94.10      -44.45     96.51 o
   9   7  -7      371.74      339.24    117.85 o
  11   7  -7       53.30      -43.78    141.23 o
   1   9  -7      555.15      496.40     83.63 o
   3   9  -7      643.35      852.33     79.79 o
   5   9  -7       74.71       82.55     84.48 o
   7   9  -7       49.29      -26.67     98.09 o
   9   9  -7      258.35      368.63    119.39 o
  11   9  -7      292.54      338.75    146.43 o
   1  11  -7      434.48      386.16     86.20 o
   3  11  -7      305.62      244.25     73.46 o
   5  11  -7      122.51      320.37     89.04 o
   7  11  -7      448.01      478.46    114.32 o
   9  11  -7      218.95      261.66    117.21 o
  11  11  -7       65.83       45.19    141.64 o
   1  13  -7       26.52      -69.63     87.51 o
   3  13  -7      701.92      715.33     93.23 o
   5  13  -7     1118.97      925.13    102.20 o
   7  13  -7      124.58      301.11    105.51 o
   9  13  -7      363.77      310.43    119.92 o
  11  13  -7       31.82       99.48    147.09 o
   1  15  -7      152.86       74.25     94.26 o
   3  15  -7       74.45      141.04     88.76 o
   5  15  -7      280.40      217.64     91.20 o
   7  15  -7     1291.99     1398.27    128.89 o
   9  15  -7      132.41      328.15    124.05 o
  11  15  -7       27.09      -88.11    146.64 o
   1  17  -7      231.18      347.21     68.88 o
   3  17  -7      268.03      172.91     94.54 o
   5  17  -7      785.22     1118.33    111.09 o
   7  17  -7      233.86      163.35    108.25 o
   9  17  -7      340.20      492.39    126.54 o
  11  17  -7       26.38        0.85    168.83 o
   1  19  -7      972.51     1091.23     89.97 o
   3  19  -7      703.39      718.24    108.82 o
   5  19  -7      311.83      466.30    114.22 o
   7  19  -7      472.42      491.55    116.63 o
   9  19  -7       82.66      271.92    127.64 o
  11  19  -7       20.21      242.30    171.74 o
   1  21  -7     1240.94     1011.13     94.71 o
   3  21  -7      396.40      350.07     90.79 o
   5  21  -7       53.49      -13.34    113.18 o
   7  21  -7      172.93       48.95    135.05 o
   9  21  -7      604.66      250.34    166.26 o
  11  21  -7       83.77      199.04    176.49 o
   1  23  -7      379.41      295.85     96.44 o
   3  23  -7     1059.46     1077.54    106.75 o
   5  23  -7       22.01      -11.25    118.34 o
   7  23  -7      148.23      215.05    131.83 o
   9  23  -7      430.57      267.74    194.10 o
   1  25  -7       63.62       31.33     98.85 o
   3  25  -7      205.07      149.99    100.21 o
   5  25  -7       88.61      111.83    125.00 o
   7  25  -7      121.97      129.43    135.44 o
   9  25  -7       83.33      180.01    171.23 o
   1  27  -7        7.93      -43.81    162.47 o
   3  27  -7      648.13      559.61    108.10 o
   5  27  -7      382.24      535.96    113.58 o
   7  27  -7      145.47       31.54    144.91 o
   9  27  -7      143.48      -94.88    168.79 o
   1  29  -7      210.11      280.01    116.51 o
   3  29  -7      163.57      167.45    108.06 o
   5  29  -7       39.18      189.16    115.09 o
   7  29  -7      353.34      180.06    186.69 o
   9  29  -7      348.08      294.66    181.29 o
   1  31  -7      676.66      528.67    127.47 o
   3  31  -7      628.14      678.78    122.61 o
   5  31  -7      163.71       43.53    119.90 o
   7  31  -7       89.86      -57.37    163.80 o
   1  33  -7      246.36       56.30    126.43 o
   3  33  -7      136.38      319.85    121.53 o
   5  33  -7        2.93      140.60    184.85 o
   7  33  -7       20.94       63.03    174.85 o
   1  35  -7      275.71      180.96    133.62 o
   3  35  -7       36.11      -31.40    134.70 o
   5  35  -7      142.04      -43.43    141.68 o
   7  35  -7      115.29     -144.02    144.02 o
   1  37  -7       18.66      120.30    144.22 o
   3  37  -7       49.79      247.76    226.72 o
   5  37  -7        7.70     -149.43    149.43 o
   1  39  -7       80.64     -117.77    148.49 o
   3  39  -7      255.95       91.93    146.42 o
   5  39  -7        6.27     -151.60    151.60 o
   1  41  -7      238.70      -45.97    154.64 o
   3  41  -7      105.87        4.69    181.73 o
   1  43  -7       96.46      268.60    171.55 o
   2   0  -6     4474.74     3644.49    133.16 o
   6   0  -6       66.31      -98.02     98.02 o
  10   0  -6     3381.01     3310.46    226.08 o
  14   0  -6        7.02      171.96    208.32 o
   0   2  -6     3564.54     2474.59    188.06 o
   2   2  -6     1229.43     1413.27     56.01 o
   4   2  -6      590.05      592.56     39.74 o
   6   2  -6       46.70       26.86     78.35 o
   8   2  -6      856.65      615.96    100.65 o
  10   2  -6      541.72      423.30    113.87 o
  12   2  -6      104.72       89.98    125.88 o
  14   2  -6      660.36      685.03    176.50 o
   2   4  -6     1670.65     2070.80     76.92 o
   4   4  -6       16.34       59.39     44.54 o
   6   4  -6      859.00      611.94     87.44 o
   8   4  -6      964.40      999.18    110.70 o
  10   4  -6      124.91       47.17    107.54 o
  12   4  -6      892.66      965.56    163.06 o
  14   4  -6      302.83      173.53    170.43 o
   0   6  -6     5011.10     5551.25    232.22 o
   2   6  -6      326.10      264.01     44.29 o
   4   6  -6      468.21      408.28     62.54 o
   6   6  -6      656.53      438.75     85.23 o
   8   6  -6      196.00      407.41     99.51 o
  10   6  -6       46.31      -46.97    109.05 o
  12   6  -6      610.26      331.77    197.97 o
  14   6  -6      118.15      153.74    170.15 o
   2   8  -6       64.40       92.32     54.45 o
   4   8  -6     3069.36     2623.77    123.22 o
   6   8  -6     1043.23     1300.60    102.61 o
   8   8  -6      166.31      195.13     98.30 o
  10   8  -6      866.26     1025.07    125.98 o
  12   8  -6      221.35      145.44    126.59 o
  14   8  -6       59.96       93.09    168.10 o
   0  10  -6      527.18      529.68     71.94 o
   2  10  -6     6495.89     5894.54    179.58 o
   4  10  -6      132.40      113.29     62.57 o
   6  10  -6     1492.16     1512.15    110.01 o
   8  10  -6      924.40      879.35    108.80 o
  10  10  -6      381.39      303.21    119.22 o
  12  10  -6       35.77      -88.42    187.55 o
  14  10  -6      311.69      127.84    187.54 o
   2  12  -6     4814.25     4265.04    160.72 o
   4  12  -6      309.31      226.46     73.84 o
   6  12  -6      696.62      611.65     93.26 o
   8  12  -6      435.84      412.47    104.28 o
  10  12  -6     1418.55     1398.74    134.76 o
  12  12  -6      229.11       22.21    141.22 o
  14  12  -6       73.76      -69.53    246.56 o
   0  14  -6     4774.07     4486.95    200.25 o
   2  14  -6      353.68      488.47     54.03 o
   4  14  -6      849.22      817.88     85.65 o
   6  14  -6      176.50      256.08     89.59 o
   8  14  -6      447.74      344.07    115.19 o
  10  14  -6      121.70       41.39    114.19 o
  12  14  -6       54.40      -29.34    144.54 o
  14  14  -6      586.63      801.18    185.27 o
   2  16  -6      388.90      497.14     53.29 o
   4  16  -6      660.29      492.23     84.43 o
   6  16  -6      111.61      237.24     91.12 o
   8  16  -6       88.60      125.27    109.83 o
  10  16  -6       31.32      -86.27    113.69 o
  12  16  -6      296.89      432.42    151.00 o
   0  18  -6     3388.10     3874.02    209.55 o
   2  18  -6      895.20     1000.89     76.89 o
   4  18  -6      130.72      149.43     72.46 o
   6  18  -6     1221.24     1274.00    111.16 o
   8  18  -6       49.79     -106.25    106.25 o
  10  18  -6      131.94       68.44    150.81 o
  12  18  -6      290.71      420.50    152.03 o
   2  20  -6      557.92      716.81     80.72 o
   4  20  -6      559.72      448.86     78.54 o
   6  20  -6      738.33     1103.57    112.07 o
   8  20  -6     1159.96      841.59    119.45 o
  10  20  -6      452.44      177.04    127.79 o
  12  20  -6      680.04      867.32    220.79 o
   0  22  -6      132.58       17.74    156.62 o
   2  22  -6      547.91      388.75     79.17 o
   4  22  -6      180.94      179.70     78.56 o
   6  22  -6      992.30      997.97    111.79 o
   8  22  -6     1364.10     1537.12    136.16 o
  10  22  -6      332.38      431.45    132.30 o
  12  22  -6      106.88      308.10    175.77 o
   2  24  -6      184.05      237.83     81.42 o
   4  24  -6     2598.17     2035.20    117.71 o
   6  24  -6      404.31      402.15     93.16 o
   8  24  -6      740.73      792.72    127.22 o
  10  24  -6      837.47      752.11    162.17 o
  12  24  -6      153.16       58.66    173.87 o
   0  26  -6      404.42      577.74    145.49 o
   2  26  -6     1016.89      908.73    108.30 o
   4  26  -6      119.37       62.12     85.72 o
   6  26  -6      481.11      450.33     97.76 o
   8  26  -6      549.46      585.17    125.44 o
  10  26  -6      872.16      889.38    154.80 o
  12  26  -6      141.08     -173.77    173.77 o
   2  28  -6      598.71      608.72    110.54 o
   4  28  -6      897.01     1117.63    115.24 o
   6  28  -6       16.59       94.77     99.66 o
   8  28  -6      146.33      156.72    118.94 o
  10  28  -6      504.64      672.54    155.78 o
  12  28  -6       63.47      166.26    181.08 o
   0  30  -6      293.04      532.01    214.48 o
   2  30  -6       55.69      114.00    106.95 o
   4  30  -6       95.74      -22.68    103.16 o
   6  30  -6      602.87      547.31    106.28 o
   8  30  -6       38.65      211.75    127.07 o
  10  30  -6      147.62      250.69    153.78 o
   2  32  -6     1132.36     1155.69    129.08 o
   4  32  -6      584.18      856.96    133.18 o
   6  32  -6     1261.81     1187.98    120.65 o
   8  32  -6      419.34      294.21    143.30 o
  10  32  -6       22.05       99.64    155.88 o
   0  34  -6      403.62       31.69    176.08 o
   2  34  -6      439.95      516.89    122.51 o
   4  34  -6      105.93      119.84    125.85 o
   6  34  -6      364.47      146.86    142.16 o
   8  34  -6     1082.98     1337.08    148.16 o
  10  34  -6       71.90      204.39    158.98 o
   2  36  -6      200.56      345.39    127.42 o
   4  36  -6     2130.95     2453.11    185.68 o
   6  36  -6      320.85      384.27    131.50 o
   8  36  -6      173.47      369.90    136.10 o
  10  36  -6       58.41      128.59    192.15 o
   0  38  -6      727.71      539.67    198.58 o
   2  38  -6       31.50     -112.73    129.56 o
   4  38  -6       78.83      142.28    136.59 o
   6  38  -6      374.34      581.08    150.95 o
   8  38  -6       43.30       40.18    151.69 o
   2  40  -6       14.44     -135.69    135.69 o
   4  40  -6      372.92      442.57    146.85 o
   6  40  -6       43.95      -95.30    149.38 o
   8  40  -6      110.17       90.02    161.84 o
   0  42  -6      225.72       37.27    288.93 o
   2  42  -6      182.63      288.34    147.02 o
   4  42  -6      475.99      324.91    152.23 o
   6  42  -6      223.47      143.94    157.33 o
   2  44  -6      530.46      619.22    160.75 o
   4  44  -6      341.82      119.14    155.10 o
   6  44  -6      112.60      142.16    162.98 o
   0  46  -6      783.79      958.78    321.33 o
   2  46  -6      318.19      428.33    180.40 o
   4  46  -6      222.82      195.97    162.13 o
   2  48  -6      164.31      -46.35    169.40 o
   1   1  -5      567.07      459.72     34.07 o
   3   1  -5     7419.09     7238.44    190.14 o
   5   1  -5     4178.47     3943.81    116.19 o
   7   1  -5     3476.13     3062.68    129.82 o
   9   1  -5     3528.09     3520.97    195.60 o
  11   1  -5      584.06      502.99    173.38 o
  13   1  -5      168.38      136.80    143.52 o
  15   1  -5      426.47      135.21    173.38 o
   1   3  -5      491.44      459.66     36.60 o
   3   3  -5     1063.81     1038.12     51.67 o
   5   3  -5      956.45      738.36     51.44 o
   7   3  -5      666.73      602.90     72.51 o
   9   3  -5     2285.39     2766.93    172.39 o
  11   3  -5      504.13      305.47    111.43 o
  13   3  -5      401.18      457.21    126.16 o
  15   3  -5       83.80       -3.89    170.40 o
   1   5  -5      238.68      222.80     37.80 o
   3   5  -5      279.69      332.11     41.04 o
   5   5  -5     1023.29     1011.75     57.11 o
   7   5  -5     1210.69     1662.66     95.98 o
   9   5  -5        7.27      -15.63     93.55 o
  11   5  -5       26.74      -34.73    106.97 o
  13   5  -5      171.54      174.78    127.20 o
  15   5  -5       88.75       -8.79    167.48 o
   1   7  -5      438.67      444.85     42.42 o
   3   7  -5        7.73      -11.71     56.94 o
   5   7  -5      731.87      829.16     56.15 o
   7   7  -5     1764.79     1837.38    100.47 o
   9   7  -5      462.68      508.52    100.32 o
  11   7  -5      605.30      522.82    114.46 o
  13   7  -5      347.39      273.58    127.63 o
  15   7  -5      749.29      283.50    171.07 o
   1   9  -5      507.78      437.78     29.99 o
   3   9  -5     1020.03      936.36     53.18 o
   5   9  -5      478.22      380.91     55.56 o
   7   9  -5     4413.77     4180.24    169.26 o
   9   9  -5      274.60      345.82     97.42 o
  11   9  -5       44.36      108.51    111.41 o
  13   9  -5      511.06      242.96    125.40 o
  15   9  -5      257.60      288.18    172.37 o
   1  11  -5     4767.51     4881.09    130.25 o
   3  11  -5     2464.21     2581.43     88.65 o
   5  11  -5     4274.06     3993.13    128.07 o
   7  11  -5     1666.48     1489.18    111.79 o
   9  11  -5     1880.97     1629.21    122.19 o
  11  11  -5      161.12      196.03    111.21 o
  13  11  -5      171.38       56.23    124.83 o
  15  11  -5      521.86      580.34    177.22 o
   1  13  -5     9599.63     9011.75    229.45 o
   3  13  -5     1016.18     1175.98     55.73 o
   5  13  -5     3775.79     3871.66    130.39 o
   7  13  -5     1121.71     1062.33     89.86 o
   9  13  -5      592.81      734.44    107.38 o
  11  13  -5      317.15       29.17    113.06 o
  13  13  -5      223.73      273.22    129.84 o
  15  13  -5       39.07      239.40    208.27 o
   1  15  -5     3578.35     3685.12    116.98 o
   3  15  -5     4302.77     4687.76    133.12 o
   5  15  -5     1655.98     1595.81     85.76 o
   7  15  -5      241.57      237.44     87.22 o
   9  15  -5      661.08      745.71    108.83 o
  11  15  -5     1438.86     1453.08    136.88 o
  13  15  -5      318.91      213.46    143.10 o
  15  15  -5      524.61      304.16    218.35 o
   1  17  -5     2441.32     3086.84     99.01 o
   3  17  -5     3918.86     4124.99    124.30 o
   5  17  -5     2675.66     2810.37    125.21 o
   7  17  -5      340.99      366.12     92.24 o
   9  17  -5      768.71      916.47    116.17 o
  11  17  -5     2298.27     2350.02    170.66 o
  13  17  -5       29.76       80.89    142.33 o
  15  17  -5        3.33      -93.05    173.38 o
   1  19  -5     1448.66     1392.36     62.30 o
   3  19  -5      527.32      385.49     58.53 o
   5  19  -5     4822.22     4355.69    179.53 o
   7  19  -5      258.90      282.72     94.06 o
   9  19  -5      551.72      644.49    112.64 o
  11  19  -5      868.56      978.70    129.76 o
  13  19  -5     1285.31     1356.59    166.86 o
  15  19  -5      345.00      396.37    185.85 o
   1  21  -5     1394.08     1191.48     63.43 o
   3  21  -5      463.83      516.12     61.59 o
   5  21  -5      553.78      648.85     81.51 o
   7  21  -5     5082.55     4694.39    215.39 o
   9  21  -5      908.00      869.94    118.54 o
  11  21  -5      561.49      513.19    126.12 o
  13  21  -5      205.98      199.08    162.45 o
   1  23  -5     6038.32     6084.58    215.42 o
   3  23  -5      140.38      173.28     94.46 o
   5  23  -5     2395.45     2724.36    128.75 o
   7  23  -5     2843.34     2999.33    144.71 o
   9  23  -5     1343.72     1286.13    130.41 o
  11  23  -5      389.65      280.11    123.94 o
  13  23  -5       44.55      244.46    172.50 o
   1  25  -5     3011.39     2716.77    152.84 o
   3  25  -5     4104.55     4577.22    199.52 o
   5  25  -5     1639.66     1920.73    113.04 o
   7  25  -5      255.32      317.88     94.59 o
   9  25  -5      495.30      343.75    115.25 o
  11  25  -5      528.40      621.63    133.17 o
  13  25  -5      356.15      239.34    171.94 o
   1  27  -5     1049.45     1191.77    112.63 o
   3  27  -5      776.49      985.26     95.67 o
   5  27  -5      107.95      -32.49     82.51 o
   7  27  -5       22.36       40.67     92.54 o
   9  27  -5      539.83      554.95    125.02 o
  11  27  -5      308.45      325.10    132.08 o
  13  27  -5      810.22      711.91    189.53 o
   1  29  -5      380.37      439.50    100.51 o
   3  29  -5      456.61      522.68    104.55 o
   5  29  -5      230.90      163.33    110.50 o
   7  29  -5      959.63      866.21    105.96 o
   9  29  -5      281.03      242.85    118.26 o
  11  29  -5      162.51      466.42    148.33 o
  13  29  -5       42.33       18.82    180.95 o
   1  31  -5      233.20      184.22    101.01 o
   3  31  -5       17.69     -100.50    100.50 o
   5  31  -5      116.84       54.29     97.99 o
   7  31  -5      198.14      101.85    102.04 o
   9  31  -5      156.45      -28.85    122.91 o
  11  31  -5      603.09      576.14    160.97 o
  13  31  -5      261.31      128.14    189.70 o
   1  33  -5       38.33      209.62    107.81 o
   3  33  -5     2477.42     2268.82    158.97 o
   5  33  -5      619.54      627.38    123.02 o
   7  33  -5       84.74      138.66    104.87 o
   9  33  -5      126.56       32.88    112.32 o
  11  33  -5       68.90       63.56    158.21 o
   1  35  -5     1270.64     1522.29    135.73 o
   3  35  -5     1499.34     1217.26    134.76 o
   5  35  -5       96.29      261.79    129.29 o
   7  35  -5      523.11      546.13    114.90 o
   9  35  -5      932.83      982.34    137.86 o
  11  35  -5      221.08       52.46    180.30 o
   1  37  -5     2375.33     2633.98    239.20 o
   3  37  -5      576.61      508.14    126.52 o
   5  37  -5     1010.36     1232.04    145.17 o
   7  37  -5      604.44      758.76    134.92 o
   9  37  -5      382.64      289.29    161.86 o
  11  37  -5      165.21       11.62    185.92 o
   1  39  -5     1063.49     1060.79    142.65 o
   3  39  -5      163.29      333.48    139.64 o
   5  39  -5       22.97       20.39    131.08 o
   7  39  -5      145.49      666.93    137.75 o
   9  39  -5      254.02      440.39    156.47 o
  11  39  -5       76.82      108.72    193.17 o
   1  41  -5      260.08      437.89    148.53 o
   3  41  -5       45.80       85.47    133.68 o
   5  41  -5      607.23      681.05    148.41 o
   7  41  -5      361.87      254.82    188.86 o
   9  41  -5      309.21      267.03    158.49 o
   1  43  -5      107.98      159.89    137.44 o
   3  43  -5      207.83       51.98    135.03 o
   5  43  -5       20.52     -132.24    143.12 o
   7  43  -5      195.14      313.80    159.91 o
   9  43  -5      333.17      296.37    165.85 o
   1  45  -5      137.35      -46.68    134.96 o
   3  45  -5      807.02      627.58    153.21 o
   5  45  -5      403.61      444.50    160.27 o
   7  45  -5      190.47      245.94    165.79 o
   9  45  -5        0.10     -148.80    170.24 o
   1  47  -5      690.49      948.26    161.76 o
   3  47  -5      703.47      346.64    157.07 o
   5  47  -5      115.01       25.26    204.23 o
   7  47  -5      526.62      800.57    176.96 o
   1  49  -5      238.82      307.92    157.33 o
   3  49  -5      416.72      663.93    165.61 o
   5  49  -5      331.66      101.73    166.86 o
   7  49  -5       47.49       -4.75    199.13 o
   1  51  -5      584.06      933.83    177.49 o
   3  51  -5       75.03       -8.98    169.19 o
   5  51  -5       10.29     -184.36    189.75 o
   1  53  -5       62.03     -130.87    167.61 o
   3  53  -5      204.37      231.09    174.74 o
   0   0  -4    57939.54    64098.16   4717.75 o
   4   0  -4     2857.06     2654.73    124.70 o
   8   0  -4     1585.49     1422.14     99.76 o
  12   0  -4      947.98      962.11    234.54 o
  16   0  -4       33.97     -193.65    311.69 o
   2   2  -4      452.60      510.05     32.38 o
   4   2  -4     1915.69     1841.63     62.61 o
   6   2  -4     6968.41     8304.24    237.26 o
   8   2  -4     3501.56     3728.18    124.90 o
  10   2  -4     2305.28     2246.37    163.25 o
  12   2  -4     2338.87     2023.07    167.61 o
  14   2  -4      391.44      315.78    147.79 o
  16   2  -4      206.31       66.56    172.56 o
   0   4  -4       85.24       10.91     44.84 o
   2   4  -4    22463.51    22905.47    600.94 o
   4   4  -4     4957.09     5820.55    167.92 o
   6   4  -4     2085.42     2173.23     78.11 o
   8   4  -4     4013.91     3862.82    127.76 o
  10   4  -4      840.56      817.49    121.33 o
  12   4  -4      493.37      557.00    143.65 o
  14   4  -4     1783.66     1942.81    204.82 o
  16   4  -4      297.23      204.95    171.90 o
   2   6  -4    28823.04    28386.77    755.63 o
   4   6  -4     2551.02     2457.43     94.39 o
   6   6  -4     1762.63     2177.69     81.83 o
   8   6  -4     1805.74     2153.60     81.03 o
  10   6  -4     9375.54     9753.41    338.40 o
  12   6  -4     1339.98     1444.62    130.74 o
  14   6  -4      123.03      138.17    148.20 o
  16   6  -4      633.27      616.46    199.67 o
   0   8  -4    42386.31    43246.34   1559.63 o
   2   8  -4     8916.23     9536.71    236.53 o
   4   8  -4     1736.03     1919.99     73.70 o
   6   8  -4       88.20       62.30     46.24 o
   8   8  -4     2166.69     2478.84     99.03 o
  10   8  -4      943.52      842.92     92.92 o
  12   8  -4      972.39      918.50    122.82 o
  14   8  -4     2678.66     2673.31    174.56 o
  16   8  -4      418.25      551.99    183.95 o
   2  10  -4    15898.53    16075.18    385.43 o
   4  10  -4    10309.81    10714.68    279.24 o
   6  10  -4     2054.44     2248.37     85.22 o
   8  10  -4      582.72      602.97     79.04 o
  10  10  -4      385.51      576.63    100.46 o
  12  10  -4     4095.59     3532.55    205.85 o
  14  10  -4     1055.62     1217.03    184.66 o
  16  10  -4      657.24      484.74    178.94 o
   0  12  -4    69325.53    70413.66   2424.83 o
   2  12  -4     3795.22     3918.24    107.57 o
   4  12  -4      293.79      233.14     41.65 o
   6  12  -4      897.52      701.31     55.97 o
   8  12  -4     3095.53     3057.67    133.93 o
  10  12  -4     1643.60     1704.99    136.79 o
  12  12  -4     1373.14     1588.17    137.84 o
  14  12  -4      507.99      506.56    133.56 o
  16  12  -4      274.20      212.31    174.73 o
   2  14  -4     4125.37     4213.00    128.00 o
   4  14  -4     5563.38     6021.90    167.49 o
   6  14  -4     3108.27     3082.11    105.47 o
   8  14  -4      753.07      867.19     95.68 o
  10  14  -4     1231.37     1514.63    122.48 o
  12  14  -4     1916.66     2225.67    150.16 o
  14  14  -4      291.48      235.53    125.15 o
  16  14  -4       54.37       48.08    173.97 o
   0  16  -4     2883.53     3148.08    137.27 o
   2  16  -4     5133.63     5586.96    174.73 o
   4  16  -4     2855.18     2843.08     89.64 o
   6  16  -4     3088.74     3466.29    110.90 o
   8  16  -4     3756.80     3356.45    164.84 o
  10  16  -4      349.41      380.56    113.54 o
  12  16  -4     1617.58     1241.31    129.47 o
  14  16  -4      387.67      340.71    132.31 o
  16  16  -4       98.50      110.78    193.77 o
   2  18  -4      235.71      252.06     43.60 o
   4  18  -4     1988.52     2152.51     81.11 o
   6  18  -4     2194.29     1973.09     88.27 o
   8  18  -4     5843.96     5912.34    243.11 o
  10  18  -4     1824.12     1782.90    134.01 o
  12  18  -4     1148.71     1322.99    136.99 o
  14  18  -4      310.08      150.10    142.66 o
  16  18  -4      226.62      520.89    189.31 o
   0  20  -4     3305.43     3025.16    159.02 o
   2  20  -4     2090.57     2190.72     81.33 o
   4  20  -4      286.17      300.26     50.75 o
   6  20  -4      752.80      788.58     65.61 o
   8  20  -4      892.41      888.92    102.68 o
  10  20  -4     1962.36     1992.24    140.99 o
  12  20  -4      121.21       55.09    119.55 o
  14  20  -4        8.79       20.55    162.88 o
  16  20  -4      364.90      375.30    222.48 o
   2  22  -4      692.08      704.71     55.48 o
   4  22  -4     6617.85     7250.69    204.67 o
   6  22  -4     2535.30     2352.29    117.80 o
   8  22  -4      195.20       74.80     95.71 o
  10  22  -4      704.51      641.74    117.20 o
  12  22  -4       67.79       94.13    122.97 o
  14  22  -4      143.05       19.90    163.61 o
   0  24  -4     1465.84     1739.49    146.88 o
   2  24  -4     4367.64     4423.21    141.88 o
   4  24  -4      558.06      540.42     60.03 o
   6  24  -4     3827.93     3373.24    148.12 o
   8  24  -4      381.70      233.86     91.20 o
  10  24  -4      589.45      404.34    136.39 o
  12  24  -4      169.21      168.74    127.18 o
  14  24  -4      315.64      331.70    180.38 o
   2  26  -4     2993.70     3329.74    118.32 o
   4  26  -4     4066.63     4144.47    161.87 o
   6  26  -4     6292.27     5969.58    231.10 o
   8  26  -4     4780.91     4573.40    196.90 o
  10  26  -4      900.35      777.22    125.37 o
  12  26  -4      368.70      327.94    132.43 o
  14  26  -4      130.60       74.72    170.93 o
   0  28  -4     2220.52     2471.03    135.86 o
   2  28  -4     1928.03     2246.21    106.34 o
   4  28  -4      214.48      127.18     83.77 o
   6  28  -4     2267.35     2158.95    133.76 o
   8  28  -4     8147.71     8630.47    316.04 o
  10  28  -4      698.35      575.58    126.13 o
  12  28  -4       52.98       94.69    129.64 o
  14  28  -4      427.32      377.28    193.08 o
   2  30  -4     1083.67     1227.60    115.73 o
   4  30  -4    13383.90    12579.46    571.09 o
   6  30  -4      353.90      177.98     94.77 o
   8  30  -4     1370.83     1451.98    117.45 o
  10  30  -4      152.35       86.65    120.54 o
  12  30  -4       99.89      291.04    153.61 o
  14  30  -4      151.77      -56.40    185.89 o
   0  32  -4      281.79       58.73    139.29 o
   2  32  -4     2078.93     2112.65    151.13 o
   4  32  -4      498.54      608.10    113.84 o
   6  32  -4     2262.66     2210.76    141.27 o
   8  32  -4     1258.12     1198.42    118.54 o
  10  32  -4     1699.41     1821.41    164.91 o
  12  32  -4      715.10      647.09    163.55 o
  14  32  -4      313.16      344.66    193.60 o
   2  34  -4      846.70      592.98    123.72 o
   4  34  -4     5772.93     5810.58    269.21 o
   6  34  -4     1013.36      925.32    134.83 o
   8  34  -4      145.59      202.41    106.70 o
  10  34  -4      177.06      176.06    116.41 o
  12  34  -4      165.63      178.26    183.07 o
   0  36  -4      197.29      100.70    154.09 o
   2  36  -4     2376.89     2578.19    176.74 o
   4  36  -4     1502.11     1536.06    140.53 o
   6  36  -4     2197.67     2202.78    163.95 o
   8  36  -4       77.89      124.97    119.96 o
  10  36  -4      343.75      386.44    121.88 o
  12  36  -4       65.35       59.86    256.51 o
   2  38  -4     3175.00     3202.68    191.51 o
   4  38  -4     1907.51     2334.40    161.57 o
   6  38  -4     1774.55     2013.92    167.94 o
   8  38  -4     1335.90     1313.62    144.46 o
  10  38  -4      129.58      227.98    150.80 o
  12  38  -4      183.40       46.82    185.13 o
   0  40  -4     2022.81     2150.71    234.17 o
   2  40  -4     2059.77     2228.73    169.85 o
   4  40  -4      837.55      856.12    139.14 o
   6  40  -4       57.36      207.28    132.92 o
   8  40  -4     2035.87     2148.40    173.95 o
  10  40  -4     1181.39     1175.73    199.76 o
  12  40  -4      278.05      333.30    202.85 o
   2  42  -4      900.98      869.32    139.83 o
   4  42  -4     3630.19     3570.24    222.66 o
   6  42  -4     2298.89     2270.74    187.28 o
   8  42  -4      473.93      580.02    143.79 o
  10  42  -4      599.31      432.23    161.68 o
   0  44  -4     1290.36     1173.53    215.24 o
   2  44  -4      526.60      464.88    139.59 o
   4  44  -4        5.22     -138.29    138.29 o
   6  44  -4     1312.74      975.20    166.41 o
   8  44  -4        3.75      -47.50    154.44 o
  10  44  -4      136.97      239.05    165.84 o
   2  46  -4     1014.61     1025.88    183.34 o
   4  46  -4      973.31     1050.49    160.94 o
   6  46  -4      725.62      360.96    210.38 o
   8  46  -4      387.64      377.33    167.16 o
  10  46  -4      104.53      -97.08    176.25 o
   0  48  -4     1749.64     1579.63    243.80 o
   2  48  -4     1131.68     1209.72    165.38 o
   4  48  -4      654.23      346.76    158.07 o
   6  48  -4      769.05      959.53    174.34 o
   8  48  -4      346.87      406.22    228.16 o
   2  50  -4      666.90      559.17    159.61 o
   4  50  -4     2605.60     2732.41    216.38 o
   6  50  -4      391.75      400.57    169.63 o
   8  50  -4      277.42       98.56    178.44 o
   0  52  -4     2349.56     2354.29    294.95 o
   2  52  -4      447.59      322.22    162.39 o
   4  52  -4      290.50      260.72    167.57 o
   6  52  -4      105.74      170.21    212.02 o
   2  54  -4      564.35      398.76    176.38 o
   4  54  -4       94.12     -165.48    165.48 o
   6  54  -4      549.34     1132.95    198.14 o
   0  56  -4      375.16      385.30    328.66 o
   2  56  -4      339.08      174.53    183.41 o
   4  56  -4       76.26      111.53    175.20 o
   1   1  -3     7337.88     7599.83    206.47 o
   3   1  -3     2542.26     2558.92    121.49 o
   5   1  -3     2966.77     3109.67     98.19 o
   7   1  -3     4318.38     4285.77    142.28 o
   9   1  -3     3775.13     4008.44    143.03 o
  11   1  -3     1828.77     1452.88    107.90 o
  13   1  -3      521.28      224.03    127.84 o
  15   1  -3     1910.61     2097.54    191.44 o
  17   1  -3      967.04      750.27    243.85 o
   1   3  -3     5127.30     4538.01    118.98 o
   3   3  -3     4278.60     4023.46    122.15 o
   5   3  -3     3401.59     3320.28    107.59 o
   7   3  -3    18121.36    18524.34    520.97 o
   9   3  -3     4444.61     4711.38    161.01 o
  11   3  -3     3020.38     3100.36    178.88 o
  13   3  -3       33.65     -133.74    133.74 o
  15   3  -3     1108.48     1094.04    169.34 o
  17   3  -3     1012.19     1097.20    199.20 o
   1   5  -3     3666.68     4101.64     99.03 o
   3   5  -3    39651.00    38886.45   1118.48 o
   5   5  -3    25083.31    26055.44    684.00 o
   7   5  -3     5193.58     5292.86    158.44 o
   9   5  -3    11888.98    11928.69    353.21 o
  11   5  -3     1744.91     1851.41    125.74 o
  13   5  -3      214.99      120.44    127.42 o
  15   5  -3      835.84      710.76    135.71 o
  17   5  -3      398.41      457.85    334.31 o
   1   7  -3    17605.22    17352.08    429.59 o
   3   7  -3    18001.24    18489.09    493.70 o
   5   7  -3    22805.94    23803.21    641.74 o
   7   7  -3     6230.27     6592.71    172.25 o
   9   7  -3     3431.10     3252.78    141.35 o
  11   7  -3     3527.31     3689.52    163.54 o
  13   7  -3      148.70      -65.89    108.97 o
  15   7  -3       21.47       89.60    124.89 o
  17   7  -3      185.82       80.38    176.32 o
   1   9  -3    13424.27    14601.63    348.91 o
   3   9  -3     7517.85     7319.01    185.30 o
   5   9  -3     5351.94     5687.55    156.92 o
   7   9  -3      424.90      389.29     51.12 o
   9   9  -3     4240.88     4725.00    169.80 o
  11   9  -3     1748.78     1537.82    103.58 o
  13   9  -3      478.18      387.92    114.52 o
  15   9  -3      295.78      246.86    130.79 o
  17   9  -3      532.79      843.40    200.72 o
   1  11  -3     4385.25     4879.38    122.15 o
   3  11  -3    16851.36    18081.71    497.27 o
   5  11  -3     9468.09     9607.55    238.53 o
   7  11  -3      577.18      548.71     54.60 o
   9  11  -3     1467.24     1300.72     84.69 o
  11  11  -3     4481.24     4225.01    202.00 o
  13  11  -3      724.11      601.66    117.57 o
  15  11  -3      297.68      380.69    131.19 o
  17  11  -3     1055.67      780.41    193.04 o
   1  13  -3     5192.36     5316.64    134.75 o
   3  13  -3     3608.15     3734.92    103.91 o
   5  13  -3     6244.82     6041.32    168.52 o
   7  13  -3     2427.82     2196.93     81.84 o
   9  13  -3     1163.34     1316.77    124.77 o
  11  13  -3     2456.98     2092.94    133.24 o
  13  13  -3     4738.94     5027.67    236.32 o
  15  13  -3     1467.45     1137.84    144.31 o
  17  13  -3     1111.35     1146.84    270.13 o
   1  15  -3     1252.24     1136.14     56.10 o
   3  15  -3    11304.18    11423.10    283.73 o
   5  15  -3     8924.48     9495.52    224.06 o
   7  15  -3    12401.82    12072.77    330.92 o
   9  15  -3      488.97      290.43     88.95 o
  11  15  -3     1476.38     1282.80    117.86 o
  13  15  -3     2264.56     2156.08    157.63 o
  15  15  -3     1479.34     1797.96    163.29 o
  17  15  -3      717.00      582.71    193.21 o
   1  17  -3    64800.83    66284.99   1744.82 o
   3  17  -3     1232.74     1359.09     56.81 o
   5  17  -3    13991.64    15297.59    363.49 o
   7  17  -3    11997.90    12567.90    371.16 o
   9  17  -3    11445.52    10797.77    400.94 o
  11  17  -3      794.34      863.16    113.04 o
  13  17  -3       25.86      173.79    114.11 o
  15  17  -3      235.40      191.57    146.83 o
  17  17  -3      395.57      560.61    196.88 o
   1  19  -3    18931.20    20667.65    575.45 o
   3  19  -3    12908.78    12595.09    339.33 o
   5  19  -3     9925.57    10166.77    277.78 o
   7  19  -3     9674.77     9023.14    277.67 o
   9  19  -3      293.92      285.50     93.05 o
  11  19  -3     3103.61     2733.05    157.51 o
  13  19  -3     1445.29     1439.39    144.27 o
  15  19  -3     1077.67      639.01    193.35 o
  17  19  -3      357.08      607.78    208.35 o
   1  21  -3     7243.61     7487.04    261.83 o
   3  21  -3    11678.67    12477.57    330.73 o
   5  21  -3     8791.84     9174.80    250.56 o
   7  21  -3       19.78      -46.85     66.21 o
   9  21  -3      741.03      668.78    104.22 o
  11  21  -3     5438.45     5277.55    243.39 o
  13  21  -3     3126.66     2682.77    172.89 o
  15  21  -3      143.03       29.80    229.97 o
   1  23  -3     2521.62     2340.90     85.24 o
   3  23  -3     1294.16     1325.92     64.60 o
   5  23  -3    11240.88    11017.36    329.55 o
   7  23  -3     1447.37     1331.78     83.52 o
   9  23  -3     4499.20     3687.36    187.93 o
  11  23  -3     1834.40     1919.40    147.88 o
  13  23  -3      986.91     1258.52    299.44 o
  15  23  -3       66.45      105.87    185.47 o
   1  25  -3     4405.98     4323.03    142.93 o
   3  25  -3      414.70      177.71     53.41 o
   5  25  -3     2833.22     2833.89    124.69 o
   7  25  -3     1207.23     1577.99    103.17 o
   9  25  -3     1214.52     1216.17    109.74 o
  11  25  -3     3087.63     3478.05    187.03 o
  13  25  -3      509.34      469.18    133.47 o
  15  25  -3       56.33      -53.61    171.81 o
   1  27  -3     4003.95     4446.00    155.22 o
   3  27  -3     3564.03     2981.27    118.49 o
   5  27  -3     6010.60     6091.06    219.74 o
   7  27  -3     9916.34     8899.70    337.93 o
   9  27  -3        9.73      -42.37     87.33 o
  11  27  -3      395.18      442.31    119.94 o
  13  27  -3     1175.74     1539.26    157.04 o
  15  27  -3      532.87      707.24    192.70 o
   1  29  -3    25230.44    24459.52    778.85 o
   3  29  -3      503.25      488.22     72.52 o
   5  29  -3     1781.95     1842.94    107.57 o
   7  29  -3     2879.17     3565.44    158.74 o
   9  29  -3     4298.68     3840.28    168.44 o
  11  29  -3      474.66      422.22    121.72 o
  13  29  -3       44.12       34.98    133.56 o
  15  29  -3      149.70       77.60    186.54 o
   1  31  -3    14339.86    15367.27    514.00 o
   3  31  -3     8098.78     7107.48    268.44 o
   5  31  -3     6793.39     6764.58    334.76 o
   7  31  -3      361.60       53.12     86.46 o
   9  31  -3     1688.98     1606.85    122.41 o
  11  31  -3      930.49      978.51    160.22 o
  13  31  -3      927.49     1053.10    154.05 o
  15  31  -3      762.65      840.82    199.48 o
   1  33  -3     3721.18     3543.07    155.53 o
   3  33  -3     1848.42     1541.08    135.99 o
   5  33  -3      870.97      736.98    127.73 o
   7  33  -3     1592.27     1652.38    122.37 o
   9  33  -3      934.62      693.95    110.83 o
  11  33  -3      330.76      368.60    126.89 o
  13  33  -3     2380.35     1636.46    210.75 o
  15  33  -3      356.82      387.65    202.40 o
   1  35  -3     1128.00     1250.21    116.99 o
   3  35  -3      533.27      725.51    111.19 o
   5  35  -3     1318.01     1502.23    134.87 o
   7  35  -3     4131.65     3191.54    195.81 o
   9  35  -3      546.41      427.91    112.70 o
  11  35  -3      402.27      664.15    126.13 o
  13  35  -3      104.33      380.47    183.88 o
   1  37  -3     2453.96     2490.71    151.69 o
   3  37  -3      146.80       48.97    107.23 o
   5  37  -3      848.90      702.11    121.80 o
   7  37  -3     1405.63     1446.38    153.20 o
   9  37  -3     2914.91     2945.24    224.00 o
  11  37  -3     2380.22     2482.63    164.99 o
  13  37  -3      281.42      223.64    193.59 o
   1  39  -3      132.85      138.88    111.82 o
   3  39  -3     6505.03     5919.93    289.49 o
   5  39  -3     5075.61     5244.62    249.82 o
   7  39  -3     1232.06     1271.03    148.55 o
   9  39  -3       15.12     -119.03    119.03 o
  11  39  -3      141.70     -135.44    135.44 o
  13  39  -3     1342.89     1456.76    225.89 o
   1  41  -3     3210.50     2931.67    190.82 o
   3  41  -3     6896.49     6258.06    304.88 o
   5  41  -3      220.32      195.11    129.82 o
   7  41  -3     4868.76     4989.48    274.93 o
   9  41  -3      877.13      602.37    141.38 o
  11  41  -3     1116.26     1227.05    181.59 o
  13  41  -3      129.00      148.22    209.44 o
   1  43  -3     3342.73     3492.94    208.39 o
   3  43  -3     1942.41     1688.63    153.29 o
   5  43  -3     2413.81     1998.58    176.39 o
   7  43  -3     1312.67     1331.19    163.52 o
   9  43  -3      725.85      552.30    145.81 o
  11  43  -3      352.42      543.35    174.51 o
   1  45  -3     4154.22     4033.07    226.48 o
   3  45  -3      618.87      275.54    131.03 o
   5  45  -3      235.74      137.80    152.67 o
   7  45  -3      976.00      866.50    155.63 o
   9  45  -3     1034.17     1134.87    180.85 o
  11  45  -3      179.11      201.92    178.62 o
   1  47  -3      690.01      738.00    142.92 o
   3  47  -3      441.27      280.17    138.65 o
   5  47  -3     1611.42     1607.58    174.75 o
   7  47  -3     1319.14     1666.35    209.99 o
   9  47  -3      749.70      635.92    174.48 o
  11  47  -3      231.35      129.02    185.87 o
   1  49  -3     1588.24     1482.76    165.10 o
   3  49  -3      188.87      205.78    144.56 o
   5  49  -3      327.43      295.51    153.78 o
   7  49  -3      188.67      424.81    173.14 o
   9  49  -3      802.28      779.57    186.88 o
   1  51  -3       36.92     -148.16    148.16 o
   3  51  -3     1740.18     1665.24    180.13 o
   5  51  -3     2469.59     2213.46    205.30 o
   7  51  -3      848.16      875.56    180.43 o
   9  51  -3      101.73      144.27    187.83 o
   1  53  -3     2866.02     2232.55    202.41 o
   3  53  -3     1658.97     1504.07    182.27 o
   5  53  -3      922.42     1021.18    183.12 o
   7  53  -3     1432.87     1332.36    191.03 o
   1  55  -3      134.06      199.52    158.55 o
   3  55  -3     2023.42     2343.72    215.85 o
   5  55  -3     1540.09     1711.21    198.05 o
   7  55  -3       11.27     -185.38    185.38 o
   1  57  -3      410.82      837.16    188.99 o
   3  57  -3      416.39      563.66    180.58 o
   5  57  -3       31.09      129.43    184.53 o
   1  59  -3       13.89     -166.51    181.69 o
   3  59  -3       29.61      -45.07    179.37 o
   2   0  -2   240279.30   241927.58  11006.23 o
   6   0  -2    37037.65    35034.45   1562.37 o
  10   0  -2    20872.75    20042.03    949.28 o
  14   0  -2     1565.39     1044.13    214.06 o
  18   0  -2      766.32     1256.01    384.21 o
   0   2  -2   238753.30   239345.83   8795.12 o
   2   2  -2    84193.66    87149.31   2550.39 o
   4   2  -2    28752.69    26690.23    744.08 o
   6   2  -2     5428.63     5247.62    169.26 o
   8   2  -2     9773.87    10403.74    323.49 o
  10   2  -2     1248.90     1264.18     93.09 o
  12   2  -2     8363.41     7742.48    353.32 o
  14   2  -2     2971.58     3130.44    200.92 o
  16   2  -2      105.39      223.92    156.90 o
  18   2  -2       65.70       48.35    258.10 o
   2   4  -2    27016.56    26570.71    879.65 o
   4   4  -2    12277.55    12163.71    317.26 o
   6   4  -2    44637.09    42289.12   1159.20 o
   8   4  -2     4845.40     5179.66    183.02 o
  10   4  -2     4599.34     4566.12    184.88 o
  12   4  -2    13709.03    13022.55    541.41 o
  14   4  -2     2800.27     2853.02    193.70 o
  16   4  -2     1978.60     2132.61    210.40 o
  18   4  -2      298.02      483.43    197.41 o
   0   6  -2   817484.06   753212.69  22069.43 o
   2   6  -2    19707.80    20634.62    501.63 o
   4   6  -2     3175.20     4076.28    114.72 o
   6   6  -2       17.48       46.03     35.59 o
   8   6  -2    26699.44    25491.40    736.57 o
  10   6  -2     4795.49     4741.29    187.12 o
  12   6  -2     2593.72     3245.28    214.94 o
  14   6  -2     2614.49     2635.79    182.46 o
  16   6  -2      270.48      163.53    132.51 o
  18   6  -2      178.84      543.02    193.26 o
   2   8  -2    31144.91    31557.33    866.48 o
   4   8  -2    13668.49    13580.37    359.81 o
   6   8  -2    29201.53    28184.95    728.13 o
   8   8  -2      432.36      436.81     53.28 o
  10   8  -2     3360.61     3328.85    158.33 o
  12   8  -2     9923.00    10893.95    437.75 o
  14   8  -2      945.08      878.88    123.28 o
  16   8  -2     1722.82     1521.74    156.64 o
  18   8  -2       33.90      298.42    195.89 o
   0  10  -2    19991.60    21011.98    830.92 o
   2  10  -2     6172.97     5840.67    165.53 o
   4  10  -2    28992.39    28448.30    676.58 o
   6  10  -2     1417.36     1602.27     61.51 o
   8  10  -2    17482.39    17191.96    484.16 o
  10  10  -2      376.51      442.17     80.29 o
  12  10  -2     8661.99     7555.23    295.88 o
  14  10  -2     3004.69     2777.74    169.57 o
  16  10  -2      611.62      209.40    133.86 o
  18  10  -2       28.00       87.18    190.71 o
   2  12  -2     2402.79     2416.56     75.07 o
   4  12  -2     2320.46     1984.45     61.82 o
   6  12  -2    13118.91    11198.61    299.86 o
   8  12  -2    25011.12    24755.86    787.36 o
  10  12  -2    10254.28     9602.23    370.84 o
  12  12  -2     2994.27     3015.73    171.06 o
  14  12  -2     1475.90     1327.83    134.38 o
  16  12  -2      546.41      769.25    144.50 o
  18  12  -2       65.00      -14.69    185.14 o
   0  14  -2    16638.64    17804.64    577.45 o
   2  14  -2    32149.97    30421.16    781.43 o
   4  14  -2      797.56     1187.87     50.92 o
   6  14  -2     3444.45     3895.11    117.21 o
   8  14  -2      513.15      482.98     70.93 o
  10  14  -2     7070.25     6962.78    273.79 o
  12  14  -2     1666.68     1370.48    122.85 o
  14  14  -2      577.66      457.89    121.94 o
  16  14  -2     1407.35     1656.05    174.55 o
  18  14  -2      332.17      183.62    339.46 o
   2  16  -2    16747.94    18259.24    469.69 o
   4  16  -2    69225.85    68480.66   1639.82 o
   6  16  -2    14702.69    14661.72    377.95 o
   8  16  -2      219.53      261.31     73.13 o
  10  16  -2     1801.59     1669.38    117.18 o
  12  16  -2     2909.32     2753.65    157.45 o
  14  16  -2     1179.52     1216.39    133.11 o
  16  16  -2      626.89      942.16    164.11 o
   0  18  -2    40256.06    42477.64   1389.39 o
   2  18  -2    28763.63    26629.89    638.96 o
   4  18  -2      445.68      400.61     40.94 o
   6  18  -2     2167.13     2034.38     97.73 o
   8  18  -2     5327.19     4862.42    185.23 o
  10  18  -2     9219.50     8585.30    325.01 o
  12  18  -2      535.68      402.47    107.24 o
  14  18  -2      498.49      483.93    128.57 o
  16  18  -2     1080.45     1059.89    170.26 o
   2  20  -2    15830.80    16446.92    436.95 o
   4  20  -2    28023.56    26299.48    637.20 o
   6  20  -2    19550.12    18726.31    469.48 o
   8  20  -2     6004.07     5682.30    233.77 o
  10  20  -2     3397.75     3285.71    164.67 o
  12  20  -2     1111.45     1338.36    133.68 o
  14  20  -2      470.94      445.16    127.35 o
  16  20  -2      323.70      407.39    183.18 o
   0  22  -2     6307.27     7628.29    311.27 o
   2  22  -2    32930.84    32171.85    868.62 o
   4  22  -2     8599.17     8800.14    253.87 o
   6  22  -2    10856.35    10672.89    325.97 o
   8  22  -2    15731.04    14925.41    500.46 o
  10  22  -2     4720.17     4764.38    230.80 o
  12  22  -2      843.87      602.07    117.01 o
  14  22  -2     2227.89     2753.21    178.80 o
  16  22  -2      445.92      675.68    190.28 o
   2  24  -2      783.37      783.46     49.96 o
   4  24  -2    15942.72    15064.89    524.76 o
   6  24  -2     1404.79     1151.47     98.48 o
   8  24  -2    12430.96    11100.42    372.79 o
  10  24  -2      292.34      127.84    100.22 o
  12  24  -2      618.37      676.45    119.77 o
  14  24  -2      199.74      125.31    130.69 o
  16  24  -2     1610.71     1468.45    212.02 o
   0  26  -2     3121.32     3440.87    174.41 o
   2  26  -2    10866.61     9560.46    321.29 o
   4  26  -2     2452.38     2282.40    107.35 o
   6  26  -2     3184.81     3255.55    165.25 o
   8  26  -2      464.60      494.28     85.72 o
  10  26  -2     9277.73     8637.50    363.68 o
  12  26  -2      320.40      319.96    116.56 o
  14  26  -2      464.64      578.13    135.13 o
  16  26  -2      773.74      944.23    201.58 o
   2  28  -2      797.41      739.01     60.74 o
   4  28  -2    40980.37    38769.73   1498.32 o
   6  28  -2     6576.94     6066.18    237.58 o
   8  28  -2     3759.26     3728.17    168.67 o
  10  28  -2      570.38      626.49    101.67 o
  12  28  -2     1151.83     1024.12    133.62 o
  14  28  -2      963.02     1061.87    150.04 o
  16  28  -2      305.00      198.58    197.46 o
   0  30  -2     2430.87     2074.88    116.70 o
   2  30  -2    34234.01    34098.27   1010.09 o
   4  30  -2      506.13      406.57     93.03 o
   6  30  -2    30448.97    28713.15   1110.01 o
   8  30  -2      817.50     1143.00    104.72 o
  10  30  -2     2832.64     2806.33    159.46 o
  12  30  -2      256.29      190.34    125.21 o
  14  30  -2      189.53      -99.94    151.55 o
  16  30  -2      436.29      224.66    257.28 o
   2  32  -2     4961.53     4556.09    197.17 o
   4  32  -2    17579.00    17618.58    680.25 o
   6  32  -2     8452.89     8966.14    438.10 o
   8  32  -2     4628.66     5076.80    225.11 o
  10  32  -2     2449.11     2382.06    145.14 o
  12  32  -2      844.24      681.57    168.84 o
  14  32  -2      255.31      184.86    166.87 o
   0  34  -2    11845.73    11313.12    567.31 o
   2  34  -2     8491.55     9131.13    340.42 o
   4  34  -2     3989.03     3618.77    239.75 o
   6  34  -2      191.36      266.45    116.21 o
   8  34  -2     9153.85     9519.50    390.31 o
  10  34  -2     6433.57     6337.17    255.07 o
  12  34  -2     1011.43     1159.09    142.90 o
  14  34  -2      254.35      517.71    193.90 o
   2  36  -2     3682.57     3701.44    186.83 o
   4  36  -2     9341.17     9755.49    513.43 o
   6  36  -2     4463.22     4457.41    209.86 o
   8  36  -2     1478.31     1477.86    132.15 o
  10  36  -2      493.53      622.82    129.78 o
  12  36  -2      216.38       84.64    147.64 o
  14  36  -2      281.25      311.69    197.35 o
   0  38  -2     6287.68     5368.56    679.70 o
   2  38  -2     4667.12     4768.35    247.24 o
   4  38  -2      202.60      341.38    120.10 o
   6  38  -2     4601.98     4182.44    234.57 o
   8  38  -2      684.51      690.42    118.35 o
  10  38  -2     1419.52     1562.15    147.95 o
  12  38  -2      769.18     1026.08    174.67 o
  14  38  -2      960.84     1077.64    215.07 o
   2  40  -2     5663.40     5109.16    237.58 o
   4  40  -2    11688.92    11662.07    455.52 o
   6  40  -2     8351.55     8537.09    350.95 o
   8  40  -2      414.54      637.20    126.74 o
  10  40  -2      163.51      239.87    127.97 o
  12  40  -2      623.93      741.11    172.76 o
  14  40  -2      224.64       32.87    209.35 o
   0  42  -2     4346.07     4493.44    325.12 o
   2  42  -2     5163.46     5683.10    283.57 o
   4  42  -2     1637.39     1674.21    158.39 o
   6  42  -2     6230.08     5371.08    279.07 o
   8  42  -2     3015.14     3338.91    214.34 o
  10  42  -2     1278.53     1182.87    152.86 o
  12  42  -2      155.75      417.28    176.26 o
   2  44  -2     3605.39     3377.78    265.07 o
   4  44  -2    10293.78    11389.75    475.28 o
   6  44  -2     1712.64     1759.68    171.14 o
   8  44  -2     1887.30     1982.27    187.17 o
  10  44  -2     1022.87     1070.25    158.57 o
  12  44  -2      682.29      556.45    187.32 o
   0  46  -2     4190.50     4040.32    323.33 o
   2  46  -2      860.16     1170.92    146.66 o
   4  46  -2     1304.57     1578.35    168.82 o
   6  46  -2      176.64      106.87    139.43 o
   8  46  -2     1003.79     1049.05    166.90 o
  10  46  -2     1283.80     1133.36    170.13 o
  12  46  -2     1204.74     1538.93    202.70 o
   2  48  -2      360.76      334.60    135.30 o
   4  48  -2      740.13      470.67    140.56 o
   6  48  -2     2641.41     3193.60    221.35 o
   8  48  -2      874.88      916.66    170.40 o
  10  48  -2      335.03      490.65    176.97 o
   0  50  -2     4459.94     4351.15    347.80 o
   2  50  -2     1762.27     1741.54    175.51 o
   4  50  -2      433.61      764.93    159.89 o
   6  50  -2       26.51     -155.28    155.28 o
   8  50  -2     1441.85     1422.78    191.29 o
  10  50  -2      352.30      222.19    179.23 o
   2  52  -2     4698.12     4690.27    258.52 o
   4  52  -2      544.33      361.22    160.87 o
   6  52  -2     1882.13     2365.64    210.43 o
   8  52  -2      151.19      347.29    183.98 o
  10  52  -2       21.13     -103.37    224.27 o
   0  54  -2     3093.46     3681.15    333.57 o
   2  54  -2     1113.01     1206.35    182.28 o
   4  54  -2      208.55      236.28    161.76 o
   6  54  -2      222.17      305.75    173.49 o
   8  54  -2     1256.94     1650.88    317.92 o
   2  56  -2      888.63      851.90    174.90 o
   4  56  -2     1346.87     1557.44    191.64 o
   6  56  -2     1204.45     1175.00    192.69 o
   8  56  -2      130.18      164.98    250.55 o
   0  58  -2     1654.34     1478.65    264.50 o
   2  58  -2      559.50      449.39    182.76 o
   4  58  -2      133.26      406.24    179.84 o
   6  58  -2       91.60      -31.69    190.93 o
   2  60  -2      230.39      215.57    177.54 o
   4  60  -2      152.33        4.70    182.81 o
   0  62  -2      260.13      -39.09    300.89 o
   2  62  -2      162.86      -51.43    193.86 o
   1   1  -1    22276.94    20876.69    538.96 o
   3   1  -1   146837.56   149247.45   4222.82 o
   5   1  -1    62093.18    66009.41   1917.65 o
   7   1  -1    10034.72    10595.88    292.76 o
   9   1  -1    23641.66    21644.20    678.64 o
  11   1  -1    10430.59    10780.76    471.07 o
  13   1  -1     3042.36     3231.25    219.82 o
  15   1  -1     2017.21     2156.20    172.45 o
  17   1  -1     1893.63     2123.65    198.90 o
   1   3  -1    33649.04    32888.77    721.28 o
   3   3  -1   105299.56   104362.52   3012.35 o
   5   3  -1    23229.56    22797.80    653.17 o
   7   3  -1    12826.29    11146.99    331.50 o
   9   3  -1     6683.28     6536.94    275.38 o
  11   3  -1     6691.02     7321.58    359.12 o
  13   3  -1       72.83       42.55    115.09 o
  15   3  -1      542.55      716.11    142.93 o
  17   3  -1      507.91      595.48    167.18 o
   1   5  -1   119226.61   118483.15   2511.43 o
   3   5  -1    96206.51    96845.52   2324.90 o
   5   5  -1    94486.27    99710.30   2485.12 o
   7   5  -1      466.61      431.51     45.99 o
   9   5  -1    36224.42    35700.74   1166.15 o
  11   5  -1     9425.52     9009.51    353.83 o
  13   5  -1     1255.10     1288.14    140.66 o
  15   5  -1      711.97      952.90    184.83 o
  17   5  -1     2051.11     2098.76    171.19 o
   1   7  -1    10887.33    12950.77    303.44 o
   3   7  -1    75646.09    72237.77   1603.09 o
   5   7  -1     4631.82     5340.60    184.79 o
   7   7  -1    17212.73    18229.19    539.63 o
   9   7  -1     7737.44     7773.18    299.38 o
  11   7  -1     6457.77     6030.23    246.41 o
  13   7  -1     2845.28     3260.62    203.41 o
  15   7  -1     4765.40     5316.07    252.00 o
  17   7  -1     2281.82     2353.48    182.11 o
   1   9  -1    24888.82    25886.70    571.24 o
   3   9  -1    56960.89    55693.45   1316.13 o
   5   9  -1    20668.67    19665.55    461.42 o
   7   9  -1    50751.08    53197.61   1662.30 o
   9   9  -1     3738.10     4012.37    162.00 o
  11   9  -1     7268.76     6387.99    240.37 o
  13   9  -1     1839.37     1877.45    188.44 o
  15   9  -1     3419.41     3974.42    212.56 o
  17   9  -1     1059.64     1042.89    173.87 o
   1  11  -1   109173.84   108307.73   2522.16 o
   3  11  -1    34637.37    34954.02    908.46 o
   5  11  -1   100839.86   101123.34   2510.85 o
   7  11  -1    27271.06    30717.88   1016.11 o
   9  11  -1    48790.22    47832.67   1492.09 o
  11  11  -1     2700.52     2813.51    163.18 o
  13  11  -1     4958.68     4008.39    188.17 o
  15  11  -1      189.92      265.98    122.32 o
  17  11  -1     1217.73     1182.80    171.26 o
   1  13  -1    34064.02    35008.08    886.66 o
   3  13  -1    62746.02    62469.16   1574.92 o
   5  13  -1    27725.96    31484.49    774.61 o
   7  13  -1    18480.80    17202.53    529.17 o
   9  13  -1      560.13      340.76     74.36 o
  11  13  -1    11237.70    10044.71    391.44 o
  13  13  -1      325.97      337.38    108.78 o
  15  13  -1     2885.90     2940.09    172.66 o
  17  13  -1      858.49      966.77    165.12 o
   1  15  -1    26114.21    26000.83    592.66 o
   3  15  -1    10998.25    11520.52    305.58 o
   5  15  -1    23275.17    22324.88    510.03 o
   7  15  -1     7291.80     7446.35    318.97 o
   9  15  -1      583.90      629.63     86.30 o
  11  15  -1     7331.75     7189.15    301.24 o
  13  15  -1     8093.67     8385.53    335.20 o
  15  15  -1      301.02      264.85    121.65 o
  17  15  -1      321.66      473.87    158.00 o
   1  17  -1    21832.74    21093.18    474.36 o
   3  17  -1     7520.61     8146.83    195.88 o
   5  17  -1    41826.97    41738.73   1117.01 o
   7  17  -1     7273.12     7100.15    203.50 o
   9  17  -1     8716.58     7849.15    302.27 o
  11  17  -1     2495.86     2649.34    159.81 o
  13  17  -1     1738.30     2113.78    149.61 o
  15  17  -1      432.56      519.86    136.30 o
  17  17  -1      528.49      508.30    163.40 o
   1  19  -1    90256.07    93625.24   2181.15 o
   3  19  -1     7427.79     8050.09    218.21 o
   5  19  -1      212.42      197.29     51.66 o
   7  19  -1    18709.89    18193.77    579.74 o
   9  19  -1     3324.93     3297.51    162.03 o
  11  19  -1     9296.66     8988.83    353.64 o
  13  19  -1      836.91     1146.48    163.09 o
  15  19  -1     1838.80     2211.91    165.55 o
  17  19  -1      448.33      360.90    185.91 o
   1  21  -1    11975.63     9993.61    257.22 o
   3  21  -1    11757.01    12324.63    401.42 o
   5  21  -1    29781.97    28762.20    928.50 o
   7  21  -1    17179.93    16806.01    557.15 o
   9  21  -1      963.52     1211.00    109.45 o
  11  21  -1      632.32      515.26    102.41 o
  13  21  -1     9755.20     9645.14    379.22 o
  15  21  -1      334.18      340.35    129.44 o
  17  21  -1      217.19      262.16    191.24 o
   1  23  -1   106562.07   112916.98   3166.44 o
   3  23  -1     4085.58     3843.09    143.91 o
   5  23  -1    11028.46    10876.84    366.97 o
   7  23  -1    13658.41    13911.40    498.19 o
   9  23  -1    11288.88    11012.93    390.59 o
  11  23  -1     5503.42     5946.44    241.52 o
  13  23  -1      117.72      273.55    115.87 o
  15  23  -1       51.03       14.90    129.88 o
  17  23  -1      489.49      277.76    194.92 o
   1  25  -1    82256.88    83375.63   2500.31 o
   3  25  -1     2292.79     2123.77    111.48 o
   5  25  -1     9627.67    10245.85    439.85 o
   7  25  -1    30922.10    29808.67    972.91 o
   9  25  -1     4982.94     5030.68    206.27 o
  11  25  -1     3104.49     2698.89    155.40 o
  13  25  -1      424.22      389.88    124.71 o
  15  25  -1     2703.71     3104.60    191.11 o
  17  25  -1      236.11      481.17    201.18 o
   1  27  -1     2504.04     2440.33    143.38 o
   3  27  -1     5835.50     6581.41    263.53 o
   5  27  -1    16035.08    15439.45    611.41 o
   7  27  -1     8412.17     8157.90    297.37 o
   9  27  -1     1894.90     1906.17    115.12 o
  11  27  -1     1383.18     1238.21    176.59 o
  13  27  -1     7651.37     7366.20    324.15 o
  15  27  -1      269.75      387.11    160.04 o
  17  27  -1       17.45      157.31    194.43 o
   1  29  -1    21954.83    23148.52    733.85 o
   3  29  -1     7006.62     6127.76    203.03 o
   5  29  -1    18027.37    18322.78    731.92 o
   7  29  -1    11824.12    11168.53    461.93 o
   9  29  -1      482.18      247.27     90.77 o
  11  29  -1     4303.02     4461.95    246.31 o
  13  29  -1      968.28     1171.00    144.25 o
  15  29  -1      200.30      177.14    159.46 o
   1  31  -1    25808.27    24471.11    826.69 o
   3  31  -1     3124.36     3136.32    126.28 o
   5  31  -1     1489.63     1487.55    126.65 o
   7  31  -1     9103.97     8578.70    383.98 o
   9  31  -1     3065.33     3424.38    188.75 o
  11  31  -1     3795.32     4304.85    218.94 o
  13  31  -1       68.81      245.03    132.13 o
  15  31  -1      364.32      165.12    208.68 o
   1  33  -1     4197.96     3707.24    227.17 o
   3  33  -1    10274.43    10174.12    403.61 o
   5  33  -1    14415.99    14383.83    602.06 o
   7  33  -1     7780.90     7018.04    356.40 o
   9  33  -1      575.07      374.48    107.67 o
  11  33  -1      528.49      497.70    131.38 o
  13  33  -1     4079.05     4336.17    245.99 o
  15  33  -1       24.87      -39.65    165.51 o
   1  35  -1    16206.49    15559.81    677.00 o
   3  35  -1     9405.79     8699.87    342.72 o
   5  35  -1     3857.70     3899.46    194.73 o
   7  35  -1     9313.66     8681.89    381.57 o
   9  35  -1     1191.64     1248.05    128.84 o
  11  35  -1     3157.91     3864.13    199.88 o
  13  35  -1       27.72       67.88    155.24 o
  15  35  -1      585.07      565.40    206.24 o
   1  37  -1     9368.86     8984.36    419.74 o
   3  37  -1     2806.15     2768.17    186.79 o
   5  37  -1     1805.94     2005.78    161.36 o
   7  37  -1     1443.05     1695.22    140.75 o
   9  37  -1     2039.32     2106.35    153.03 o
  11  37  -1      562.24      441.15    135.30 o
  13  37  -1      119.47        7.87    158.86 o
  15  37  -1      376.16      726.79    215.64 o
   1  39  -1     6418.12     6610.06    308.63 o
   3  39  -1     3598.26     3442.91    224.27 o
   5  39  -1     2998.57     2886.48    190.69 o
   7  39  -1     3812.99     3782.26    198.44 o
   9  39  -1      337.31      218.91    163.85 o
  11  39  -1      499.44      617.99    136.97 o
  13  39  -1     1600.69     1376.05    185.74 o
   1  41  -1     1804.32     1837.43    143.88 o
   3  41  -1     4346.78     4384.09    211.76 o
   5  41  -1     3084.51     3161.31    191.07 o
   7  41  -1     3486.49     3463.53    218.14 o
   9  41  -1     1595.03     1596.02    146.64 o
  11  41  -1      822.42     1241.81    154.25 o
  13  41  -1      114.39      -94.72    167.26 o
   1  43  -1     4773.06     4969.24    250.74 o
   3  43  -1     1418.23     1618.22    235.63 o
   5  43  -1     1353.12     1150.92    142.16 o
   7  43  -1      214.68       37.62    129.40 o
   9  43  -1     4575.02     4916.19    243.19 o
  11  43  -1      988.95     1274.75    162.43 o
  13  43  -1      172.08      420.21    211.42 o
   1  45  -1      206.31      180.79    126.08 o
   3  45  -1     5682.09     5523.70    279.15 o
   5  45  -1     6420.09     6507.73    312.54 o
   7  45  -1     1406.68     1980.16    178.12 o
   9  45  -1        7.38       15.70    140.45 o
  11  45  -1     1143.76     1212.17    165.38 o
  13  45  -1      702.40      682.26    222.20 o
   1  47  -1     2487.45     2341.36    187.08 o
   3  47  -1     6929.03     7214.31    359.78 o
   5  47  -1     1881.34     1900.44    169.38 o
   7  47  -1     2434.38     2542.49    272.82 o
   9  47  -1      584.66      612.46    147.28 o
  11  47  -1      818.28     1128.18    166.11 o
   1  49  -1      816.23     1104.91    153.28 o
   3  49  -1     2748.48     2483.67    199.40 o
   5  49  -1     1482.51     1254.00    176.98 o
   7  49  -1       40.89      130.76    212.58 o
   9  49  -1     2079.32     2485.61    192.43 o
  11  49  -1       67.19      258.37    175.87 o
   1  51  -1      346.13      204.73    145.77 o
   3  51  -1     1905.72     1580.27    172.34 o
   5  51  -1      124.63      230.22    150.55 o
   7  51  -1      390.15      410.27    169.31 o
   9  51  -1      267.45      239.66    151.35 o
  11  51  -1     1421.59     1520.33    214.25 o
   1  53  -1       52.34      -18.71    152.67 o
   3  53  -1     2263.57     2301.15    190.23 o
   5  53  -1     1443.60     1264.96    177.54 o
   7  53  -1      570.15      526.37    183.86 o
   9  53  -1      163.78      105.11    182.23 o
   1  55  -1     2490.16     2189.18    205.84 o
   3  55  -1      605.72      690.81    169.56 o
   5  55  -1      237.96      263.90    161.08 o
   7  55  -1      510.86      219.97    181.57 o
   9  55  -1     1039.83     1433.43    214.02 o
   1  57  -1       57.10     -165.55    165.55 o
   3  57  -1     1502.76     1682.63    224.05 o
   5  57  -1      698.15      464.60    193.76 o
   7  57  -1      901.29     1408.36    201.56 o
   1  59  -1      345.30      174.27    172.63 o
   3  59  -1      565.97      825.48    177.37 o
   5  59  -1      997.46     1121.56    192.55 o
   7  59  -1      262.11     -167.22    193.71 o
   1  61  -1      121.06       86.40    173.07 o
   3  61  -1      381.95      246.39    191.77 o
   5  61  -1      350.26      369.29    189.81 o
   1  63  -1      105.84      -14.47    183.96 o
   4   0   0    23194.60    23771.04    941.56 o
   8   0   0   126235.13   132151.72   5977.32 o
  12   0   0      495.58      259.18    152.80 o
  16   0   0      838.01     1011.09    319.02 o
   2   2   0    48119.99    50327.30   1393.75 o
   4   2   0    12036.73    10807.58    304.80 o
   6   2   0    92611.26    92512.01   2961.24 o
   8   2   0     1125.71     1072.08     69.97 o
  10   2   0     1818.35     1567.63    112.74 o
  12   2   0    27037.59    25947.77   1041.46 o
  14   2   0     4226.57     4380.65    235.72 o
  16   2   0     6163.36     6495.27    332.65 o
  18   2   0       99.50      343.80    181.01 o
   2   4   0    98222.95    97474.52   2289.77 o
   4   4   0    99230.96   100579.30   2616.44 o
   6   4   0     1381.77     1366.55     66.19 o
   8   4   0    20350.56    19920.20    651.63 o
  10   4   0     1422.84     1608.66    114.71 o
  12   4   0    34524.87    37144.78   1477.91 o
  14   4   0      130.96      120.33    124.66 o
  16   4   0       17.17     -141.38    141.38 o
  18   4   0      111.57      320.49    188.23 o
   2   6   0   123690.93   120532.54   3123.94 o
   4   6   0    25253.04    26042.23    647.12 o
   6   6   0    89481.79    91088.45   2913.69 o
   8   6   0    22081.37    24888.88    808.95 o
  10   6   0    18892.32    19219.80    776.10 o
  12   6   0     6138.02     6428.23    301.60 o
  14   6   0     4498.47     4221.91    228.62 o
  16   6   0       18.05      171.26    124.76 o
  18   6   0      841.94     1183.22    219.37 o
   0   8   0     1261.15     1365.68     63.83 o
   2   8   0    30311.32    32478.62    802.41 o
   4   8   0     7783.71     7549.91    194.51 o
   6   8   0     3324.57     2929.35    109.42 o
   8   8   0    13507.49    13634.59    418.75 o
  10   8   0     3689.47     4252.00    187.98 o
  12   8   0     6370.82     6480.91    269.86 o
  14   8   0     1979.36     1785.79    137.89 o
  16   8   0      298.61      450.79    161.27 o
  18   8   0        9.45       -9.80    157.58 o
   2  10   0    54519.84    56828.22   1473.42 o
   4  10   0   104982.64   108049.84   2536.29 o
   6  10   0   111504.47   114576.45   3656.51 o
   8  10   0      469.98      461.59     55.38 o
  10  10   0     1925.66     1787.89    109.26 o
  12  10   0    15165.34    15140.19    561.47 o
  14  10   0     3511.39     3793.21    195.45 o
  16  10   0       56.01      -52.31    126.06 o
  18  10   0      315.91      360.96    204.73 o
   0  12   0   170969.39   159355.00   7126.26 o
   2  12   0    74997.95    74317.61   1925.91 o
   4  12   0     4298.66     4271.70    116.12 o
   6  12   0      186.98       70.82     41.58 o
   8  12   0    21860.16    19218.13    629.04 o
  10  12   0    20006.42    21813.77    781.89 o
  12  12   0      145.78      137.76    112.76 o
  14  12   0        8.24       -0.41    112.18 o
  16  12   0      848.86      851.68    137.91 o
  18  12   0      365.29      818.95    195.54 o
   2  14   0    57980.20    60822.29   1577.69 o
   4  14   0    62482.29    64630.34   1680.28 o
   6  14   0    27538.33    23710.93    765.91 o
   8  14   0      781.53      955.58    105.66 o
  10  14   0     9102.57     8085.34    315.86 o
  12  14   0       26.37      -33.57     90.82 o
  14  14   0     1621.63     1451.52    133.04 o
  16  14   0     1484.21     1854.90    160.74 o
  18  14   0       45.04       40.35    184.93 o
   0  16   0     8569.91     7499.53    304.45 o
   2  16   0    50943.28    51288.96   1332.69 o
   4  16   0    25591.07    25951.03    722.28 o
   6  16   0    12573.79    13873.09    456.76 o
   8  16   0    29831.80    28114.05    998.10 o
  10  16   0     2180.25     2923.75    145.06 o
  12  16   0     1975.13     1337.25    117.45 o
  14  16   0     7654.81     7956.70    332.95 o
  16  16   0     2048.92     1885.57    164.04 o
  18  16   0      312.22      824.15    203.31 o
   2  18   0     4618.81     4891.19    157.21 o
   4  18   0     2091.78     1737.47     85.98 o
   6  18   0     1085.49      517.73     53.52 o
   8  18   0    40427.80    41720.07   1472.21 o
  10  18   0     1552.10     1161.27    105.25 o
  12  18   0      107.69       35.98     96.24 o
  14  18   0     1312.92     1122.27    131.11 o
  16  18   0     2988.08     3497.59    205.41 o
  18  18   0       84.66       21.65    195.03 o
   0  20   0     5354.73     6293.09    303.31 o
   2  20   0    67309.57    66520.00   1960.87 o
   4  20   0     6845.72     7776.44    289.46 o
   6  20   0      633.09      556.31     56.15 o
   8  20   0     6228.11     7220.40    258.42 o
  10  20   0    26843.78    27005.18    967.32 o
  12  20   0       32.83       58.05     94.99 o
  14  20   0       14.90     -104.62    117.47 o
  16  20   0     2337.76     2580.43    184.63 o
   2  22   0     3247.52     3560.89    164.52 o
   4  22   0   158800.14   151957.41   5288.02 o
   6  22   0      604.21      983.97     79.18 o
   8  22   0     2929.84     3072.90    136.13 o
  10  22   0      333.54      468.31     92.87 o
  12  22   0     3002.18     3235.24    174.19 o
  14  22   0      162.18       81.28    120.87 o
  16  22   0      496.12      782.39    193.90 o
   0  24   0     2913.78     2933.56    288.54 o
   2  24   0    99845.85    97443.84   3784.13 o
   4  24   0     2778.92     3408.06    149.94 o
   6  24   0    38728.72    37735.44   1481.77 o
   8  24   0      409.48       56.24     71.75 o
  10  24   0    17842.04    17570.05    643.83 o
  12  24   0        4.98      125.41    105.42 o
  14  24   0        3.70      -72.37    134.87 o
  16  24   0     2155.49     2356.33    202.14 o
   2  26   0      699.31      729.72     84.13 o
   4  26   0    44966.13    41789.13   1467.96 o
   6  26   0     1021.75      661.05     95.40 o
   8  26   0    10521.90    10539.33    396.68 o
  10  26   0     3215.05     3435.10    174.98 o
  12  26   0     1945.91     2049.81    150.05 o
  14  26   0       42.64      350.15    129.93 o
  16  26   0      109.46      133.80    160.54 o
   0  28   0      208.32      172.55     95.43 o
   2  28   0    38367.80    37780.59   1482.93 o
   4  28   0     2131.48     2275.78    171.27 o
   6  28   0      873.15      887.39     99.01 o
   8  28   0     3933.28     3094.72    155.08 o
  10  28   0    14324.81    13891.80    519.94 o
  12  28   0      171.26      565.01    123.55 o
  14  28   0      919.61     1268.07    148.62 o
  16  28   0       22.74     -122.59    162.16 o
   2  30   0       16.43       58.38     75.05 o
   4  30   0    17862.39    17248.30    695.70 o
   6  30   0     8777.18     9489.10    405.33 o
   8  30   0     8519.54     8291.88    327.53 o
  10  30   0      369.25      312.64    106.49 o
  12  30   0     1287.88     1130.93    148.27 o
  14  30   0      593.25     1342.34    152.26 o
  16  30   0     2024.86     2015.17    205.42 o
   0  32   0     7470.30     6144.96    489.13 o
   2  32   0     7577.38     6489.06    287.56 o
   4  32   0     2680.80     2651.45    131.07 o
   6  32   0     9390.67     9604.40    411.11 o
   8  32   0     1230.18     1517.79    117.31 o
  10  32   0     4862.48     4144.31    201.09 o
  12  32   0      128.85      379.79    140.23 o
  14  32   0     1303.02     1357.71    171.63 o
  16  32   0      211.36      214.70    173.30 o
   2  34   0    16310.21    15834.49    644.59 o
   4  34   0    31331.32    29373.46   1046.59 o
   6  34   0    13626.32    15068.07    620.37 o
   8  34   0     5750.43     5984.35    259.75 o
  10  34   0     1760.01     1679.95    153.11 o
  12  34   0     1035.10      975.71    156.10 o
  14  34   0      138.50      542.15    161.37 o
  16  34   0      299.49      -84.87    344.86 o
   0  36   0    17422.86    15816.80    911.32 o
   2  36   0    21650.87    21471.72    861.10 o
   4  36   0       93.33      318.83    105.41 o
   6  36   0    34453.34    31251.41   1243.86 o
   8  36   0     9312.21    10498.75    409.04 o
  10  36   0      814.75      693.69    124.74 o
  12  36   0      171.11      516.96    153.76 o
  14  36   0      667.28      647.24    168.51 o
   2  38   0     1594.02     1652.27    131.89 o
   4  38   0    22435.18    22886.59    921.75 o
   6  38   0     2763.74     2462.74    156.55 o
   8  38   0      851.24      923.11    121.73 o
  10  38   0     1695.23     2183.99    155.30 o
  12  38   0      866.45      734.82    157.43 o
  14  38   0        7.78      124.43    167.84 o
   0  40   0     3185.01     2554.78    232.75 o
   2  40   0      845.92     1074.62    125.76 o
   4  40   0     6132.80     6418.50    306.22 o
   6  40   0       66.82      143.08     83.86 o
   8  40   0      227.77      157.10    179.28 o
  10  40   0     2391.62     2056.66    165.26 o
  12  40   0     3059.33     3672.49    243.48 o
  14  40   0       20.06      268.45    177.49 o
   2  42   0      476.67      424.33    121.17 o
   4  42   0     2459.66     2465.33    181.29 o
   6  42   0     4590.68     4909.27    258.51 o
   8  42   0      109.04     -111.33    133.81 o
  10  42   0        7.44       72.37    131.43 o
  12  42   0      131.49      330.00    145.40 o
  14  42   0      598.95      956.91    271.48 o
   0  44   0    12389.90    12158.79    734.82 o
   2  44   0     1391.50     1473.46    140.53 o
   4  44   0      253.29      376.97    131.05 o
   6  44   0      145.43      159.55    174.09 o
   8  44   0     5051.00     5255.48    279.02 o
  10  44   0       41.76       89.50    135.89 o
  12  44   0       47.51       18.96    153.78 o
   2  46   0     9224.42     8828.37    401.79 o
   4  46   0      431.55      432.30    132.38 o
   6  46   0     7417.16     8387.80    389.53 o
   8  46   0      658.46      661.83    184.85 o
  10  46   0      259.77      191.52    163.15 o
  12  46   0      173.82       18.13    158.15 o
   0  48   0     2089.02     2538.04    261.91 o
   2  48   0       35.18      365.16    135.15 o
   4  48   0      409.34      612.87    147.59 o
   6  48   0      657.29      548.73    153.75 o
   8  48   0     2024.52     1894.01    209.02 o
  10  48   0      302.64      321.01    147.47 o
  12  48   0      150.11      268.71    213.17 o
   2  50   0     1990.25     1699.75    168.63 o
   4  50   0      571.70      529.77    147.00 o
   6  50   0     3478.46     3934.54    243.16 o
   8  50   0       64.90        8.86    165.07 o
  10  50   0        0.82      313.59    158.52 o
   0  52   0     3831.49     3788.54    333.52 o
   2  52   0      136.67       19.91    182.29 o
   4  52   0      126.95      127.27    148.79 o
   6  52   0       22.54      -88.29    153.37 o
   8  52   0       41.57      -20.69    174.42 o
  10  52   0      150.53       24.57    270.80 o
   2  54   0      125.25       38.06    151.64 o
   4  54   0      158.38      288.82    160.38 o
   6  54   0     1107.98     1216.09    233.91 o
   8  54   0        2.28      -27.37    175.46 o
  10  54   0      340.09      181.19    274.59 o
   0  56   0     1403.52     1709.11    267.53 o
   2  56   0      540.90      288.76    163.03 o
   4  56   0      306.27      196.91    165.73 o
   6  56   0       12.60       72.22    172.41 o
   8  56   0      214.54      198.12    263.60 o
   2  58   0     2353.73     3101.42    234.61 o
   4  58   0      638.94      428.26    174.14 o
   6  58   0      675.38      816.27    284.01 o
   8  58   0        5.58       21.19    276.42 o
   0  60   0     3788.35     4405.19    521.15 o
   2  60   0       97.76     -171.03    171.03 o
   4  60   0       32.37     -220.12    245.12 o
   6  60   0        1.13       -7.51    263.21 o
   2  62   0      409.39      166.96    273.21 o
   4  62   0       29.51      -63.98    444.39 o
   0  64   0       33.95     -243.02    395.78 o
   1   1   1    22222.06    19996.20    538.78 o
   3   1   1   153719.53   156982.75   4223.20 o
   5   1   1    69080.98    74022.66   2220.23 o
   7   1   1     8659.83     9477.65    337.61 o
   9   1   1    21366.29    19391.34    827.07 o
  11   1   1    11110.10    11518.59    471.22 o
  13   1   1     2970.08     2987.83    181.90 o
  15   1   1     1644.18     1573.94    161.06 o
  17   1   1     1796.88     1952.15    190.52 o
   1   3   1    33816.72    33289.93   1064.86 o
   3   3   1   112543.66   113698.64   2840.02 o
   5   3   1    24962.73    24276.20    756.20 o
   7   3   1    11617.74    10235.89    355.85 o
   9   3   1     8164.70     8037.70    310.66 o
  11   3   1     8619.63     9073.55    359.88 o
  13   3   1       69.84      200.61    106.92 o
  15   3   1      492.22      652.28    138.81 o
  17   3   1      692.83      933.61    231.40 o
   1   5   1   109325.81   109343.09   3421.34 o
   3   5   1   101332.69   101516.17   2567.43 o
   5   5   1    86526.29    89244.91   3051.74 o
   7   5   1       76.56      222.78     46.65 o
   9   5   1    36170.42    36576.92   1425.22 o
  11   5   1     7842.22     6971.12    344.84 o
  13   5   1     1604.98     1632.73    136.33 o
  15   5   1      953.02     1318.50    186.16 o
  17   5   1     1889.25     1747.04    167.50 o
   1   7   1    14690.24    17072.94    519.08 o
   3   7   1    65040.13    63211.79   1763.28 o
   5   7   1     2079.46     2714.24    129.88 o
   7   7   1    16578.62    17454.29    538.92 o
   9   7   1    10566.33     9784.09    328.82 o
  11   7   1     4514.88     4002.55    202.00 o
  13   7   1     3302.03     3649.53    175.09 o
  15   7   1     5211.21     5918.73    260.62 o
  17   7   1     2363.98     2572.89    182.05 o
   1   9   1    25468.38    26285.12    618.19 o
   3   9   1    45569.61    45942.00   1240.99 o
   5   9   1    17522.58    16412.06    595.20 o
   7   9   1    57439.34    59346.13   1674.46 o
   9   9   1     5088.17     5305.93    195.17 o
  11   9   1     5423.34     4622.97    223.31 o
  13   9   1     1716.72     1816.56    129.05 o
  15   9   1     3776.17     4457.71    219.87 o
  17   9   1     1353.50     1666.00    158.39 o
   1  11   1   115617.69   114863.64   2628.39 o
   3  11   1    38019.02    38795.52    956.17 o
   5  11   1   100030.77   102946.72   3007.40 o
   7  11   1    29870.43    32310.36   1015.29 o
   9  11   1    46236.39    44752.17   1634.95 o
  11  11   1     4187.87     4272.30    170.86 o
  13  11   1     3688.31     3416.01    182.76 o
  15  11   1      229.91      430.00    119.73 o
  17  11   1      990.12      700.61    146.07 o
   1  13   1    38157.66    39840.88    885.41 o
   3  13   1    66203.48    66608.73   2040.84 o
   5  13   1    38003.47    41993.26   1901.47 o
   7  13   1    15658.16    15020.54    526.78 o
   9  13   1      487.17      542.38     73.53 o
  11  13   1    11755.29    10442.74    387.24 o
  13  13   1      735.10      963.44    111.22 o
  15  13   1     2213.25     2026.13    158.27 o
  17  13   1      687.90      857.57    190.29 o
   1  15   1    23588.03    23704.86    591.11 o
   3  15   1    12108.68    12971.68    396.21 o
   5  15   1    20730.77    19549.00    684.41 o
   7  15   1     4164.34     4021.19    219.41 o
   9  15   1      757.66      954.87     83.49 o
  11  15   1     7921.01     7896.21    300.79 o
  13  15   1     7739.98     8028.70    331.62 o
  15  15   1      195.86      140.44    117.12 o
  17  15   1      318.13      426.47    189.31 o
   1  17   1    18285.76    17858.03    594.57 o
   3  17   1     5094.50     5520.90    334.46 o
   5  17   1    37843.91    37968.85   1274.33 o
   7  17   1     5052.08     4975.34    212.93 o
   9  17   1     8400.58     7482.26    298.41 o
  11  17   1     3514.00     3879.35    193.47 o
  13  17   1     2347.82     2561.68    154.03 o
  15  17   1      475.57      712.13    131.45 o
  17  17   1      508.81      458.79    229.66 o
   1  19   1    79393.62    80269.94   2616.40 o
   3  19   1     6486.69     6738.09    250.64 o
   5  19   1     1183.28     1230.53     79.43 o
   7  19   1    18221.04    17093.88    633.28 o
   9  19   1     2710.05     2779.42    144.55 o
  11  19   1     9221.01     9010.57    354.38 o
  13  19   1     1201.75     1946.56    138.80 o
  15  19   1     1916.47     2154.69    217.01 o
  17  19   1      443.48      532.24    231.23 o
   3  21   1    11563.08    11991.53    400.02 o
   5  21   1    29142.57    28829.73   1017.15 o
   7  21   1    17193.29    16967.50    607.62 o
   9  21   1     1336.07     1848.69    108.98 o
  11  21   1      310.96      214.96     94.63 o
  13  21   1     8972.42     9178.40    374.40 o
  15  21   1      602.60      655.56    131.90 o
  17  21   1      269.45      240.14    239.62 o
   1  23   1   113590.52   115944.12   3402.54 o
   3  23   1     3876.62     3476.57    137.25 o
   5  23   1    11026.17    10978.41    400.01 o
   7  23   1    16208.24    16378.13    545.28 o
   9  23   1    11359.07    11832.29    477.35 o
  11  23   1     4211.45     4681.89    226.81 o
  13  23   1      280.80      440.17    113.99 o
  15  23   1        8.35       21.02    126.77 o
  17  23   1      534.72      280.83    344.86 o
   1  25   1    85893.39    85666.37   2514.55 o
   3  25   1     2697.60     2552.32     94.52 o
   5  25   1    10224.45    11163.28    442.82 o
   7  25   1    30494.91    30284.90   1064.75 o
   9  25   1     5267.84     5080.25    219.62 o
  11  25   1     2793.75     2367.47    172.38 o
  13  25   1      762.33     1158.04    213.70 o
  15  25   1     2441.20     2772.83    187.60 o
   1  27   1     3765.57     3654.45    127.41 o
   3  27   1     6219.54     7066.54    240.12 o
   5  27   1    15964.47    14832.98    547.77 o
   7  27   1     9179.59     8721.06    325.59 o
   9  27   1     1844.18     1640.35    121.35 o
  11  27   1     2146.13     1933.78    145.89 o
  13  27   1     7533.54     7474.08    356.31 o
  15  27   1      401.60      283.84    301.27 o
   1  29   1    16823.41    17778.34    728.24 o
   3  29   1     5487.58     5088.15    185.52 o
   5  29   1    17958.16    18031.06    654.95 o
   7  29   1    11289.62    10722.08    410.44 o
   9  29   1      517.44      589.08     98.98 o
  11  29   1     4532.94     4824.45    244.96 o
  13  29   1     1029.20     1380.43    155.35 o
  15  29   1      139.91      150.39    265.01 o
   1  31   1    22274.21    21610.38    823.54 o
   3  31   1     3285.93     2964.63    125.03 o
   5  31   1     2109.50     1805.34    106.78 o
   7  31   1     9491.40     8962.80    341.43 o
   9  31   1     2260.04     2397.43    153.59 o
  11  31   1     4379.11     4863.33    242.68 o
  13  31   1      218.42      367.44    142.35 o
  15  31   1      272.37      294.88    555.10 o
   1  33   1     4666.51     4424.30    204.05 o
   3  33   1    11342.21    11179.75    366.41 o
   5  33   1    14649.39    14889.39    536.95 o
   7  33   1     9694.92     8968.47    323.06 o
   9  33   1      263.03      159.21    102.47 o
  11  33   1      631.95      792.76    134.95 o
  13  33   1     3880.86     4081.19    246.66 o
  15  33   1       43.32     -151.21    332.52 o
   1  35   1    18667.02    17980.16    680.23 o
   3  35   1     9358.53     8943.33    339.59 o
   5  35   1     3421.17     3403.91    150.57 o
   7  35   1     9147.56     8336.79    334.13 o
   9  35   1     1398.41     1543.20    137.93 o
  11  35   1     2563.41     3238.34    191.35 o
  13  35   1        7.14      -30.46    143.73 o
  15  35   1      552.64     1026.10    377.27 o
   1  37   1    10338.18    10808.33    423.78 o
   3  37   1     4073.02     3996.17    166.78 o
   5  37   1     2920.24     3039.66    130.20 o
   7  37   1      621.67     1019.57    112.30 o
   9  37   1     2057.15     2097.73    130.84 o
  11  37   1      483.58      237.50    125.55 o
  13  37   1      224.11      -84.82    205.66 o
  15  37   1      505.56      766.10    376.49 o
   1  39   1     6612.81     6905.32    312.48 o
   3  39   1     2906.38     2964.39    180.98 o
   5  39   1     3359.00     3361.33    143.75 o
   7  39   1     2877.54     2507.18    155.01 o
   9  39   1      706.56      511.02    104.00 o
  11  39   1      335.37      789.41    140.61 o
  13  39   1     1614.98     1530.29    265.72 o
   1  41   1     1539.84     1735.32    144.54 o
   3  41   1     2821.21     2890.37    196.49 o
   5  41   1     2807.79     2852.16    157.22 o
   7  41   1     3753.21     3824.37    211.33 o
   9  41   1     1496.88     1578.25    147.51 o
  11  41   1      867.04      913.43    146.15 o
  13  41   1       67.15      391.92    364.15 o
   1  43   1     4357.21     4765.84    250.44 o
   3  43   1      593.89      602.92    125.70 o
   5  43   1     1179.66     1050.42    142.23 o
   7  43   1      275.86      112.00    127.35 o
   9  43   1     4383.27     4784.83    238.10 o
  11  43   1     1386.50     1392.47    203.92 o
  13  43   1      190.11     -232.22    361.06 o
   1  45   1      102.64      171.13    134.12 o
   3  45   1     5789.92     5482.50    277.88 o
   5  45   1     5665.18     5655.88    302.09 o
   7  45   1     1115.49     1424.23    172.20 o
   9  45   1       87.16       89.15    132.92 o
  11  45   1     1103.70     1401.78    204.71 o
  13  45   1      724.72       41.66    368.78 o
   1  47   1     2373.45     2597.27    182.70 o
   3  47   1     8091.32     8206.54    421.10 o
   5  47   1     2119.78     1696.44    172.50 o
   7  47   1     2407.40     2558.39    196.97 o
   9  47   1      657.12     1026.81    198.73 o
  11  47   1      761.38      962.43    257.87 o
   1  49   1      872.81     1160.93    158.22 o
   3  49   1     3320.94     3246.67    285.68 o
   5  49   1     1786.44     1937.36    175.36 o
   7  49   1       11.20     -137.77    149.47 o
   9  49   1     1975.37     2387.76    240.77 o
  11  49   1      141.54       84.32    283.53 o
   1  51   1      356.10      563.86    303.11 o
   3  51   1     1541.99     1800.56    182.18 o
   5  51   1       71.90      100.56    144.60 o
   7  51   1      463.66      644.12    250.48 o
   9  51   1      421.65      687.50    199.82 o
  11  51   1     1230.07     1481.71    305.20 o
   1  53   1       51.23      -58.12    147.94 o
   3  53   1     1774.11     1959.69    188.10 o
   5  53   1     1060.88      937.06    344.48 o
   7  53   1      744.21      644.81    259.47 o
   9  53   1      227.20      325.12    462.90 o
   1  55   1     2307.59     2844.14    475.25 o
   3  55   1      640.67      599.30    234.68 o
   5  55   1      151.44     -127.89    217.94 o
   7  55   1      452.65      203.99    260.87 o
   9  55   1     1006.55     1570.11    360.29 o
   1  57   1       74.04     -113.21    232.63 o
   3  57   1     1726.07     1895.67    287.78 o
   5  57   1      836.52      925.85    271.52 o
   7  57   1      935.27      948.17    289.20 o
   1  59   1      459.67      686.38    300.12 o
   3  59   1      707.30      705.97    274.06 o
   5  59   1     1070.78     1411.87    426.64 o
   7  59   1      306.31      209.68    265.12 o
   1  61   1       97.55     -148.19    268.40 o
   3  61   1      504.59      249.58    271.36 o
   5  61   1      562.10      384.78    259.84 o
   1  63   1       85.94     -221.48    262.51 o
   2   0   2   246110.67   247178.56   8577.23 o
   6   0   2    36143.58    34068.92   1570.48 o
  10   0   2    20660.89    20842.69   1158.15 o
  14   0   2     1337.14     1312.85    200.90 o
   0   2   2   287639.41   278408.28  14444.15 o
   2   2   2    81106.57    85907.49   2386.27 o
   4   2   2    28383.88    26994.34    806.25 o
   6   2   2     5155.33     5062.33    182.67 o
   8   2   2    11861.20    12668.48    457.29 o
  10   2   2     1081.63     1180.91    100.71 o
  12   2   2     8319.43     7605.21    343.97 o
  14   2   2     2942.40     2902.70    185.62 o
  16   2   2      164.87      393.47    196.39 o
  18   2   2       59.45      -10.03    310.14 o
   2   4   2    18955.43    19285.07    712.57 o
   4   4   2    11688.20    11660.56    340.09 o
   6   4   2    43275.48    41035.38   1341.11 o
   8   4   2     5452.35     5722.76    238.77 o
  10   4   2     4795.95     4691.21    222.76 o
  12   4   2    13378.29    12431.19    533.59 o
  14   4   2     2844.61     2968.38    167.15 o
  16   4   2     2163.45     1925.28    248.15 o
  18   4   2      372.79      981.35    338.69 o
   0   6   2   785678.00   730378.94  26234.77 o
   2   6   2    16290.87    17603.19    535.38 o
   4   6   2     3675.89     4448.98    139.45 o
   6   6   2       36.93       92.99     38.92 o
   8   6   2    24542.31    23115.84    866.26 o
  10   6   2     4718.30     4464.43    195.71 o
  12   6   2     4108.00     4936.08    195.84 o
  14   6   2     2419.79     2302.02    152.31 o
  16   6   2      196.27      264.14    181.86 o
  18   6   2      146.24      280.83    330.20 o
   2   8   2    34654.92    35299.89    876.60 o
   4   8   2    15734.26    15480.58    436.33 o
   6   8   2    32625.61    31309.99   1029.28 o
   8   8   2      129.17      104.21     58.19 o
  10   8   2     3151.52     3310.43    152.46 o
  12   8   2    10824.95    12103.60    434.33 o
  14   8   2      878.57      764.53    115.00 o
  16   8   2     1536.16     1512.71    227.64 o
  18   8   2       70.32      180.53    309.37 o
   0  10   2    10554.98    10877.29    501.56 o
   2  10   2     9133.40     7205.98    983.28 o
   4  10   2    29242.90    28751.38    855.47 o
   6  10   2     1097.46     1194.04     74.66 o
   8  10   2    17457.53    16710.96    609.59 o
  10  10   2      714.82      949.13     82.84 o
  12  10   2     7752.72     6665.75    287.35 o
  14  10   2     2804.59     2865.09    165.25 o
  16  10   2      542.77      388.43    200.68 o
   6  12   2    14682.44    12625.75    423.02 o
   8  12   2    23252.98    23476.49    859.16 o
  10  12   2    10609.26     9778.43    366.33 o
  12  12   2     3040.55     3402.09    164.07 o
  14  12   2     1442.21     1428.94    162.34 o
  16  12   2      410.10      597.46    206.97 o
   0  14   2    16765.18    17563.59    707.89 o
   2  14   2    32484.83    29737.28    977.69 o
   4  14   2     1027.06     1516.64     58.42 o
   6  14   2     3761.09     3991.78    161.15 o
   8  14   2     1390.37     1155.78     85.40 o
  10  14   2     6552.65     6508.39    268.68 o
  12  14   2     1231.75     1110.34    111.05 o
  14  14   2      734.32      788.95    118.70 o
  16  14   2     1583.73     1909.62    245.31 o
   2  16   2    15727.50    17317.61    537.64 o
   4  16   2    63382.74    63789.45   1845.79 o
   6  16   2    15016.21    15035.44    450.45 o
   8  16   2       81.69      132.59     70.04 o
  10  16   2     1732.18     1567.08    121.27 o
  12  16   2     2169.01     1853.97    134.09 o
  14  16   2     1474.93     1263.29    133.84 o
  16  16   2      829.50     1111.74    337.92 o
   0  18   2    35391.11    36389.80   1390.00 o
   2  18   2    26023.53    24166.87    767.41 o
   4  18   2      550.05      472.39     48.73 o
   6  18   2     1663.11     1412.39     75.50 o
   8  18   2     4725.48     4611.94    219.53 o
  10  18   2     8199.81     7652.47    352.05 o
  12  18   2      487.80      131.10    103.47 o
  14  18   2      670.86      729.19    120.02 o
  16  18   2     1024.84      888.77    335.60 o
   2  20   2    15641.34    16454.65    498.14 o
   4  20   2    25950.01    24363.34    766.63 o
   6  20   2    17048.92    15497.32    559.94 o
   8  20   2     7354.82     7146.24    281.18 o
  10  20   2     3139.12     3163.06    173.86 o
  12  20   2     1210.55     1369.90    149.89 o
  14  20   2      300.52      450.04    182.37 o
   0  22   2     7925.13     9181.38    312.49 o
   2  22   2    36059.07    34302.01    990.80 o
   4  22   2     8463.63     8408.51    271.73 o
   6  22   2    11628.13    11936.01    379.84 o
   8  22   2    15519.68    14995.75    608.32 o
  10  22   2     5640.08     5875.95    257.12 o
  12  22   2      823.97      751.64    118.55 o
  14  22   2     2169.71     2147.53    322.49 o
   2  24   2      633.03      842.77     73.80 o
   4  24   2    20898.65    19958.80    535.48 o
   6  24   2     1013.72     1026.36     77.21 o
   8  24   2    11412.24    10509.50    368.85 o
  10  24   2      365.32      286.09    100.53 o
  12  24   2      587.66      920.43    129.96 o
  14  24   2      273.75      175.11    182.96 o
   0  26   2     3250.81     3791.43    171.94 o
   2  26   2    12297.82    11301.33    327.52 o
   4  26   2     2495.94     2242.47     94.58 o
   6  26   2     4014.80     3905.26    139.57 o
   8  26   2      413.44      432.27     76.72 o
  10  26   2    10361.55     9657.51    401.04 o
  12  26   2      299.87      451.41    125.30 o
  14  26   2      500.32      538.51    314.00 o
   2  28   2      423.83      313.62     66.53 o
   4  28   2    39540.50    37768.30   1235.54 o
   6  28   2     5761.53     5335.07    212.02 o
   8  28   2     4149.63     4161.42    170.05 o
  10  28   2      677.27      717.16    118.21 o
  12  28   2     1218.85     1216.40    144.88 o
  14  28   2      921.38     1972.74    361.84 o
   0  30   2     2128.61     1623.10    134.00 o
   2  30   2    34593.84    33301.98   1010.93 o
   4  30   2      351.17      320.96     63.23 o
   6  30   2    28607.60    27449.29    914.41 o
   8  30   2      390.62      419.47     83.85 o
  10  30   2     2816.91     2979.86    232.27 o
  12  30   2      301.14      281.82    223.35 o
   2  32   2     5077.64     4712.19    178.23 o
   4  32   2    16376.18    16171.93    555.36 o
   6  32   2    10891.96    11142.02    359.47 o
   8  32   2     5784.14     6237.42    225.12 o
  10  32   2     2562.77     2494.27    149.76 o
  12  32   2      886.30      612.86    152.28 o
   0  34   2    12860.66    12460.64    572.08 o
   2  34   2     7712.38     7826.37    290.97 o
   4  34   2     3294.00     3098.73    139.89 o
   6  34   2      356.35      573.67     79.93 o
   8  34   2     9953.46    10213.54    328.41 o
  10  34   2     6028.83     5970.30    246.71 o
  12  34   2      712.50      300.53    197.81 o
  14  34   2      257.85      267.71    287.77 o
   2  36   2     4724.96     4980.24    193.83 o
   4  36   2    13524.98    13857.80    421.88 o
   6  36   2     3546.76     3381.92    159.94 o
   8  36   2     1076.29     1292.71    100.15 o
  10  36   2      354.79      346.44    122.39 o
  12  36   2      345.62      161.59    193.03 o
  14  36   2      175.02      223.74    292.40 o
   0  38   2     5793.84     4788.93    349.95 o
   2  38   2     5011.07     5235.03    217.80 o
   4  38   2      410.52      470.86     72.27 o
   6  38   2     5467.33     4738.38    188.35 o
   8  38   2      307.97      370.01     87.24 o
  10  38   2     1404.98     1207.95    128.86 o
  12  38   2     1018.66     1446.61    233.64 o
  14  38   2     1023.97      935.84    322.49 o
   2  40   2     4361.20     3868.66    248.77 o
   4  40   2     9992.41     9767.36    362.51 o
   6  40   2     6403.05     6785.99    274.02 o
   8  40   2      537.13      750.20     94.53 o
  10  40   2      200.37       15.48    110.71 o
   0  42   2     4232.99     3991.48    313.14 o
   2  42   2     4936.13     5801.42    282.74 o
   4  42   2     2011.78     2178.59    162.09 o
   6  42   2     5843.98     5578.37    279.48 o
   8  42   2     2811.16     3129.03    199.66 o
  10  42   2     1130.17     1348.48    185.82 o
  12  42   2      214.93      464.45    273.11 o
   2  44   2     3680.57     3598.18    205.77 o
   4  44   2    10006.78    10198.19    470.12 o
   6  44   2     2323.01     2663.23    263.76 o
   8  44   2     1708.60     1777.62    201.01 o
  10  44   2      912.32     1156.87    252.85 o
   0  46   2     4121.80     4425.96    484.12 o
   2  46   2      971.77     1484.00    156.19 o
   4  46   2     1111.65      928.85    171.32 o
   6  46   2      274.51      -52.51    203.67 o
   8  46   2     1517.89     1577.10    198.76 o
  10  46   2     1394.48     1609.11    272.95 o
   2  48   2      791.83      502.44    408.51 o
   4  48   2      365.93      594.57    260.77 o
   6  48   2     3089.19     3982.94    337.62 o
   8  48   2      905.88      904.53    270.41 o
   0  50   2     4038.81     4128.32    503.02 o
   2  50   2     1627.23     1328.87    237.88 o
   4  50   2      437.00      577.98    222.92 o
   6  50   2       12.53     -428.96    428.96 o
   8  50   2     1322.88     1513.26    275.72 o
   2  52   2     4620.26     4685.08    386.20 o
   4  52   2      517.19      415.65    221.49 o
   6  52   2     1962.16     2505.95    302.94 o
   0  54   2     3016.42     3766.49    513.05 o
   2  54   2     1096.53      817.38    235.36 o
   4  54   2      221.51      406.43    261.54 o
   6  54   2      217.10     -212.37    239.85 o
   2  56   2      788.69     1003.42    343.32 o
   4  56   2     1517.74     1733.14    291.60 o
   0  58   2     2179.27     1521.41    418.16 o
   2  58   2      629.59      811.38    265.61 o
   1   1   3     8344.74     8720.81    337.23 o
   3   1   3     1642.83     1653.86     68.70 o
   5   1   3     2022.06     2249.97    146.25 o
   7   1   3     4467.88     4518.38    210.69 o
   9   1   3     4244.32     4185.35    194.61 o
  11   1   3     1280.47     1011.27    110.81 o
  13   1   3      449.00      235.06    121.16 o
  15   1   3     2193.48     2279.01    240.22 o
   1   3   3     5996.96     5310.67    213.17 o
   3   3   3     4295.04     4044.75    143.81 o
   5   3   3     4031.30     4406.96    181.66 o
   7   3   3    18413.20    18412.13    608.67 o
   9   3   3     5799.27     5912.81    211.51 o
  11   3   3     3420.21     3462.65    158.08 o
  13   3   3       31.21       56.92    117.44 o
  15   3   3     1114.13     1150.84    195.62 o
   1   5   3     2474.20     2955.98    148.20 o
   3   5   3    42538.34    42751.20   1309.75 o
   5   5   3    25623.33    26023.19   1227.16 o
   7   5   3     5468.83     5495.45    196.25 o
   9   5   3     9916.63    10020.08    454.83 o
  11   5   3     2048.81     1954.72    117.55 o
  13   5   3      151.03       -8.58    119.92 o
  15   5   3      716.00      826.28    275.43 o
   1   7   3    17584.34    17366.01    576.13 o
   3   7   3    18451.42    19410.05    613.84 o
   5   7   3    25392.09    26125.14    994.99 o
   7   7   3     5252.59     5718.54    222.41 o
   9   7   3     3046.21     3041.46    146.77 o
  11   7   3     3511.08     3926.19    174.14 o
  13   7   3      102.55      -75.57    120.61 o
  15   7   3        3.38      113.41    258.45 o
   1   9   3    12000.96    13165.12    399.19 o
   3   9   3     6892.92     6789.44    267.12 o
   5   9   3     3983.98     4492.11    286.18 o
   7   9   3      489.37      568.47     65.38 o
   9   9   3     5291.38     5618.83    242.64 o
  11   9   3     1686.27     1237.77    114.22 o
  13   9   3      448.35      368.31    151.81 o
  15   9   3      258.49      682.78    275.43 o
   1  11   3     3431.54     3980.88    111.46 o
   3  11   3    19019.17    20798.95    685.86 o
   5  11   3     7508.66     7914.38    381.99 o
   7  11   3     1145.04     1138.52    103.25 o
   9  11   3     1330.41     1216.05    111.65 o
  11  11   3     4703.69     4617.86    223.80 o
  13  11   3      866.54      962.84    216.79 o
   1  13   3     3671.22     3687.18    135.75 o
   3  13   3     2840.49     3025.34    117.90 o
   5  13   3     7851.97     7620.49    412.07 o
   7  13   3     1854.76     1799.42    110.06 o
   9  13   3     1767.39     2100.33    107.34 o
  11  13   3     1882.12     1753.57    131.42 o
  13  13   3     4899.13     5395.90    496.85 o
   1  15   3     1585.44     1398.04     56.61 o
   3  15   3     9165.61     9476.69    324.20 o
   5  15   3     6601.87     7342.43    373.70 o
   7  15   3    12203.17    12021.84    406.72 o
   9  15   3      508.76      449.81     71.65 o
  11  15   3     1128.69      994.89    104.07 o
  13  15   3     1944.48     1884.79    276.97 o
   1  17   3    65831.05    68102.41   1683.00 o
   3  17   3     1099.01     1271.78     56.47 o
   5  17   3    12806.44    14465.03    425.08 o
   7  17   3    12105.13    13105.83    430.20 o
   9  17   3    10432.86    10320.38    366.82 o
  11  17   3     1195.39     1234.12    107.28 o
   1  19   3    18979.72    20639.59    549.88 o
   3  19   3    12954.80    12843.55    424.76 o
   5  19   3    12438.43    12830.19    331.45 o
   7  19   3     8640.60     8058.81    296.60 o
   9  19   3      343.62      464.57     77.94 o
  11  19   3     2799.06     2510.52    162.48 o
  13  19   3     1846.60     1435.00    338.69 o
   1  21   3    10229.05     9914.35    280.39 o
   3  21   3    11475.36    11860.84    404.73 o
   5  21   3     8301.05     8839.77    266.82 o
   7  21   3      176.05      119.71     60.35 o
   9  21   3      933.41     1100.13     87.65 o
  11  21   3     5893.48     5793.54    319.96 o
  13  21   3     2745.16     1817.67    378.81 o
  15  21   3      142.52       10.80    301.66 o
   1  23   3     2115.58     1803.09     89.09 o
   3  23   3      980.14     1063.11     59.30 o
   5  23   3     9947.29     9963.59    326.84 o
   7  23   3     1591.45     1625.57     85.92 o
   9  23   3     4489.96     4310.49    173.00 o
  11  23   3     2223.86     2415.25    180.63 o
  13  23   3      986.43     1216.66    320.17 o
  15  23   3      101.53       60.18    298.57 o
   1  25   3     3134.88     2826.25    111.64 o
   3  25   3      263.23       90.69     52.56 o
   5  25   3     3657.99     3661.66    127.38 o
   7  25   3     1210.18     1483.21     86.82 o
   9  25   3     1532.62     1667.58    104.30 o
  11  25   3     2902.39     3351.80    201.27 o
  13  25   3      744.91      726.76    303.20 o
  15  25   3       42.71       88.72    302.43 o
   1  27   3     4660.73     4892.97    151.60 o
   3  27   3     2851.28     2365.89     96.55 o
   5  27   3     6632.43     7051.36    239.47 o
   7  27   3    11161.78    10209.98    312.30 o
   9  27   3       20.08       58.41     79.70 o
  11  27   3      280.27      306.57    147.14 o
  13  27   3      926.16     1137.20    348.72 o
  15  27   3      654.88      167.42    338.69 o
   1  29   3    24367.63    23446.44    672.03 o
   3  29   3      284.32      221.36     52.69 o
   5  29   3     1527.30     1742.44     99.72 o
   7  29   3     2870.26     3604.69    143.47 o
   9  29   3     3803.65     3368.31    202.64 o
  11  29   3      205.50      267.60    184.74 o
  13  29   3      138.20      196.28    205.45 o
  15  29   3      102.24      -71.02    229.96 o
   1  31   3    14945.96    15505.17    443.77 o
   3  31   3     8889.58     7869.73    248.18 o
   5  31   3     8106.70     8095.03    273.17 o
   7  31   3      320.27      152.25     70.55 o
   9  31   3     1474.88     1642.63    137.95 o
  11  31   3      916.79     1102.59    336.76 o
  13  31   3     1210.48     1567.87    244.43 o
  15  31   3      663.89      439.64    247.67 o
   1  33   3     4152.35     3888.93    141.18 o
   3  33   3     2228.51     2081.05     93.56 o
   5  33   3     1243.91     1186.67     90.94 o
   7  33   3     1771.27     2129.68    125.17 o
   9  33   3     1294.56     1211.10    135.90 o
  11  33   3      522.02      590.17    203.29 o
  13  33   3     2209.90     1850.98    257.36 o
  15  33   3      397.72      456.06    241.87 o
   1  35   3      643.17      600.11     75.35 o
   3  35   3      595.72      744.23     71.98 o
   5  35   3      967.26     1211.14     96.61 o
   7  35   3     3928.26     3410.39    167.72 o
   9  35   3      498.04      771.54    175.62 o
  11  35   3      487.18      427.68    193.63 o
  13  35   3      171.79      310.01    218.70 o
   1  37   3     2218.14     2065.76    112.52 o
   3  37   3      252.52       93.45     65.44 o
   5  37   3      673.26      646.05    103.75 o
   7  37   3     1745.64     1929.05    125.26 o
   9  37   3     2172.07     1983.32    194.93 o
  11  37   3     2637.45     2800.26    274.59 o
  13  37   3      395.31      502.56    216.28 o
   1  39   3      117.16      233.82    108.73 o
   3  39   3     6013.30     5815.98    246.78 o
   5  39   3     4337.16     4238.13    230.68 o
   7  39   3      989.54      986.94    109.74 o
   9  39   3       50.01       70.55    207.92 o
  11  39   3      115.65      158.25    186.23 o
  13  39   3     1127.10      599.33    230.09 o
   1  41   3     3685.93     4085.12    298.64 o
   3  41   3     6673.44     6133.88    334.38 o
   5  41   3      242.13      160.26    101.83 o
   7  41   3     4725.71     5320.52    265.04 o
   9  41   3     1244.56     1026.92    268.87 o
  11  41   3      858.66      841.71    298.57 o
  13  41   3      140.48      -96.44    300.89 o
   1  43   3     3559.49     3759.07    304.05 o
   3  43   3     1946.68     1816.20    230.76 o
   5  43   3     2414.30     2558.15    244.98 o
   1  45   3     4126.84     4026.91    331.30 o
   3  45   3      357.57      390.00    200.21 o
   5  45   3      241.23      369.63    202.51 o
   1  47   3      499.30      126.52    202.60 o
   3  47   3      459.33      212.04    203.15 o
   1  49   3     1221.40     1453.50    248.49 o
   0   0   4    51423.44    55263.66   4857.39 o
   4   0   4     2693.81     2454.33    139.74 o
   8   0   4     1094.24      915.39    138.66 o
  12   0   4     1349.70     1575.41    380.35 o
  16   0   4       32.32     -319.40    364.15 o
   2   2   4      121.54      115.51     80.63 o
   4   2   4     1729.29     1630.74     72.56 o
   6   2   4     7446.02     9191.91    326.69 o
   8   2   4     3388.25     3762.40    269.37 o
  10   2   4     2397.40     2219.85    266.27 o
  12   2   4     2422.38     2667.57    540.05 o
  14   2   4      396.20      182.23    321.72 o
  16   2   4      209.15       80.35    250.93 o
   0   4   4      554.86      466.20    110.65 o
   2   4   4    22909.16    23204.05    948.93 o
   4   4   4     5329.64     6219.99    208.10 o
   6   4   4     2004.85     2141.76    109.28 o
   8   4   4     3899.04     3908.86    243.61 o
  10   4   4      923.47      960.47    225.15 o
  12   4   4      353.98      400.68    234.14 o
  14   4   4     1709.98     1317.13    280.51 o
  16   4   4      256.12     -180.26    235.00 o
   2   6   4    30613.33    30124.53   1056.38 o
   4   6   4     2831.74     2973.49    108.05 o
   6   6   4     1752.22     2167.59    110.02 o
   8   6   4     1710.35     2102.47    170.52 o
  10   6   4     9140.18     8800.21    645.75 o
  12   6   4     1397.91     1446.19    270.86 o
  14   6   4       86.68     -241.30    241.30 o
  16   6   4      587.47      667.99    368.01 o
   0   8   4    49407.24    49456.33   2586.90 o
   2   8   4     8085.13     8787.63    350.80 o
   4   8   4     1677.75     1912.24     85.51 o
   6   8   4       96.11       49.79     57.06 o
   8   8   4     3040.72     3339.21    204.11 o
  10   8   4      737.62      688.95    220.89 o
  12   8   4      783.25      568.47    231.20 o
  14   8   4     2759.80     2620.80    328.96 o
  16   8   4      477.69      470.25    284.49 o
   2  10   4    13627.72    13831.92    563.26 o
   4  10   4     9475.49     9773.83    345.83 o
   6  10   4     2123.63     2509.56    133.05 o
   8  10   4      783.49      612.39    152.72 o
  10  10   4      452.78      537.35    207.30 o
  12  10   4     3960.56     3190.52    333.23 o
  14  10   4     1156.89      920.31    277.37 o
  16  10   4      753.25      624.51    292.65 o
   0  12   4    65588.16    68744.84   2773.10 o
   2  12   4     2889.85     2784.31    165.57 o
   4  12   4      287.94      260.59     46.83 o
   6  12   4      825.92      621.86    133.47 o
   8  12   4     2572.06     2735.83    208.43 o
  10  12   4     1614.07     1810.21    157.98 o
  12  12   4     1674.98     1966.62    286.88 o
  14  12   4      429.17      299.56    257.61 o
  16  12   4      244.32      247.19    276.67 o
   2  14   4     4398.72     4936.77    183.80 o
   4  14   4     5934.32     6456.14    219.11 o
   6  14   4     2400.48     2564.45    134.74 o
   8  14   4      848.71      862.13     96.79 o
  10  14   4     1217.64     1548.54    266.94 o
  12  14   4     2082.04     1988.25    287.68 o
  14  14   4      192.17       47.19    252.86 o
  16  14   4       38.92      -60.90    276.51 o
   0  16   4     3397.85     3595.91    163.62 o
   2  16   4     6059.74     6994.52    200.32 o
   4  16   4     2679.34     2581.99    126.45 o
   6  16   4     3158.05     3408.76    159.61 o
   8  16   4     3646.02     3643.05    192.10 o
  10  16   4      323.36      549.82    198.29 o
  12  16   4     1434.75      843.70    240.31 o
  14  16   4      336.09      306.32    243.93 o
  16  16   4      103.17     -251.89    251.89 o
   2  18   4      366.73      345.50     52.10 o
   4  18   4     2683.24     2851.49    101.23 o
   6  18   4     2590.40     2812.57    126.73 o
   8  18   4     5405.16     5213.76    321.85 o
  10  18   4     1972.07     1907.38    245.75 o
  12  18   4     1010.30      832.80    250.87 o
  14  18   4      332.81      212.75    255.35 o
  16  18   4      166.63      182.40    275.26 o
   0  20   4     3415.06     3494.03    159.84 o
   2  20   4     2341.85     2433.38     97.21 o
   4  20   4      271.09      279.30     60.07 o
   6  20   4      903.57     1072.28     87.30 o
   8  20   4     1093.92     1167.41    145.50 o
  10  20   4     2315.52     2410.11    269.75 o
  12  20   4      140.24       43.27    221.90 o
  14  20   4       28.66      234.49    243.39 o
  16  20   4      423.93      646.29    289.18 o
   2  22   4      975.19      893.14     51.87 o
   4  22   4     6390.90     6923.36    232.00 o
   6  22   4     2497.76     2415.03    178.82 o
   8  22   4       48.29     -124.81    130.09 o
  10  22   4      716.64      837.03    214.34 o
  12  22   4       31.16     -169.58    202.22 o
  14  22   4      125.78      162.80    310.14 o
   0  24   4     1111.31     1313.03     86.82 o
   2  24   4     3745.07     3991.16    136.52 o
   4  24   4      681.78      643.03     74.30 o
   6  24   4     3489.75     3400.95    185.02 o
   8  24   4      555.56      559.85    178.88 o
  10  24   4      317.54      373.25    231.07 o
  12  24   4      188.40      189.02    220.28 o
  14  24   4      407.79      340.04    245.63 o
   2  26   4     2821.72     3136.75    114.34 o
   4  26   4     2903.98     2815.91    120.09 o
   6  26   4     6428.49     6310.07    289.72 o
   8  26   4     5689.02     5386.94    375.87 o
  10  26   4      843.35     1389.15    220.35 o
  12  26   4      417.79      396.34    217.92 o
  14  26   4      125.59      161.86    243.86 o
   0  28   4     1955.38     2104.00    116.01 o
   2  28   4     2264.81     2461.48     94.83 o
   4  28   4      259.20      221.41     58.91 o
   6  28   4     2404.93     2487.47    138.88 o
   8  28   4     7675.97     8788.02    570.89 o
  10  28   4      598.94      821.33    329.43 o
  12  28   4       26.52     -207.08    207.08 o
  14  28   4      385.99      517.53    243.42 o
   2  30   4     1103.72     1479.46     79.82 o
   4  30   4    16074.53    15274.47    529.77 o
   6  30   4      282.77      304.66    103.20 o
   8  30   4      898.16      705.82    189.08 o
  10  30   4      186.41       99.87    184.59 o
  12  30   4      163.91      310.92    225.31 o
  14  30   4      212.10      228.90    236.09 o
   0  32   4      256.93      159.06     92.19 o
   2  32   4     2348.72     2684.02    119.40 o
   4  32   4      500.29      562.03    100.06 o
   6  32   4     2487.49     2185.06    217.65 o
   8  32   4     1435.74     1688.18    211.92 o
  10  32   4     1986.04     2077.61    321.72 o
  12  32   4      716.06      493.91    241.48 o
  14  32   4      296.72      455.76    249.22 o
   2  34   4      909.15      858.21     89.29 o
   4  34   4     4286.42     4837.00    248.87 o
   6  34   4      680.51      755.18    275.43 o
   8  34   4      261.97      349.65    170.38 o
  10  34   4      191.10      298.23    369.55 o
  12  34   4      103.96     -206.76    206.76 o
   0  36   4      408.02      461.58    132.92 o
   2  36   4     2582.87     3257.80    174.10 o
   4  36   4     1469.52     1212.01    169.04 o
   6  36   4     1877.76     1673.42    203.60 o
   8  36   4       54.21      -72.70    335.60 o
  10  36   4      312.49       55.57    193.08 o
  12  36   4       97.58      -13.84    219.15 o
   2  38   4     2869.31     3060.54    246.31 o
   4  38   4     1354.87     1588.57    214.48 o
   6  38   4     1919.05     1857.08    208.67 o
   8  38   4     1250.55     1327.65    288.93 o
  10  38   4       95.68       19.96    194.52 o
  12  38   4      147.42      132.17    211.65 o
   2  40   4     1937.93     2351.55    297.03 o
   4  40   4      648.17      643.37    153.61 o
   6  40   4       41.50       50.42    197.12 o
   8  40   4     2048.61     2120.84    235.05 o
  10  40   4     1162.46     1238.40    223.12 o
  12  40   4      169.94       92.58    299.34 o
   4  42   4     4436.68     4750.93    441.30 o
   1   1   5      403.94      363.67    100.44 o
   3   1   5     7906.27     8267.06    491.85 o
   5   1   5     4444.47     4615.74    326.20 o
   7   1   5     3445.09     4167.44    311.33 o
   9   1   5     3066.92     3232.46    336.55 o
  11   1   5      593.40      639.36    251.35 o
  13   1   5      149.64       58.66    282.76 o
  15   1   5      410.45       17.66    275.57 o
   1   3   5      470.24      284.60    104.50 o
   3   3   5      650.66      695.57    165.27 o
   5   3   5      723.01      485.06    160.92 o
   7   3   5      638.84      918.25    211.01 o
   9   3   5     2771.22     3154.37    307.07 o
  11   3   5      546.39      210.97    252.41 o
  13   3   5      433.63      242.03    243.53 o
  15   3   5       68.15      200.84    295.94 o
   1   5   5      328.10      238.06     99.59 o
   3   5   5      213.36      133.55    142.11 o
   5   5   5      838.44      818.08    176.45 o
   7   5   5     1386.04     1778.11    222.67 o
   9   5   5       17.10      -86.96    207.59 o
  11   5   5       74.66      -48.40    247.49 o
  13   5   5      171.41      251.62    259.24 o
  15   5   5      115.50     -177.81    273.27 o
   1   7   5      361.73      334.62     97.67 o
   3   7   5       41.80       48.28    141.01 o
   5   7   5     1012.31      968.92     78.93 o
   7   7   5     1640.92     1660.03    231.07 o
   9   7   5      563.85      844.23    362.22 o
  11   7   5      483.28      213.61    232.94 o
  13   7   5      291.64     -108.16    269.49 o
  15   7   5      794.38      401.64    304.11 o
   1   9   5      732.03      531.35    106.98 o
   3   9   5      862.76      895.48    115.84 o
   5   9   5      393.73      264.68     91.97 o
   7   9   5     4261.71     3831.53    345.04 o
   9   9   5      369.74      435.24    433.97 o
  11   9   5       96.69      -43.84    223.12 o
  13   9   5      483.22      826.04    274.72 o
  15   9   5      285.87      208.78    292.95 o
   1  11   5     4682.53     4762.67    251.76 o
   3  11   5     2710.58     2930.11    186.65 o
   5  11   5     4115.72     3717.27    227.80 o
   7  11   5     1799.48     1673.32    235.69 o
   9  11   5     1513.72     1304.30    263.77 o
  11  11   5      255.75      496.56    245.29 o
  13  11   5      227.63      451.83    261.42 o
  15  11   5      496.40      140.35    932.75 o
   1  13   5     9476.40     8892.77    354.50 o
   3  13   5      736.10      765.50     88.86 o
   5  13   5     4193.24     4414.53    281.31 o
   7  13   5      860.56      644.33    205.78 o
   9  13   5      598.45      751.74    320.17 o
  11  13   5      231.13      166.73    233.42 o
  13  13   5      220.05      424.23    295.10 o
  15  13   5       27.24      152.88    293.85 o
   1  15   5     4099.73     4252.08    161.19 o
   3  15   5     3968.66     4507.28    220.50 o
   5  15   5     1387.45     1501.05    205.45 o
   7  15   5      314.21      312.40    181.05 o
   9  15   5      775.93      643.24    278.51 o
  11  15   5     1481.13     1428.55    459.82 o
  13  15   5      222.92      -26.30    255.84 o
  15  15   5      522.69       96.66    295.89 o
   1  17   5     2462.48     2979.67    121.86 o
   3  17   5     4380.61     4438.87    209.99 o
   5  17   5     2376.07     2662.94    254.75 o
   7  17   5      573.68      784.49    316.32 o
   9  17   5      681.31      883.75    302.04 o
  11  17   5     2341.41     2585.32    312.41 o
  13  17   5       29.30     -281.60    281.60 o
  15  17   5        5.27     -246.69    268.92 o
   1  19   5     1132.49     1127.19     75.99 o
   3  19   5      638.12      491.84     84.50 o
   5  19   5     5454.00     4988.36    346.40 o
   7  19   5      192.14      133.44    184.85 o
   9  19   5      720.76      909.60    221.49 o
  11  19   5      714.01     1033.30    476.79 o
  13  19   5     1375.28     1882.18    311.46 o
  15  19   5      339.87      496.90    297.00 o
   1  21   5     1334.63     1214.84     70.10 o
   3  21   5      301.10      194.97    107.95 o
   5  21   5      404.50      424.97    169.11 o
   7  21   5     5291.04     4832.54    371.24 o
   9  21   5      904.69      807.38    229.66 o
  11  21   5      555.68      866.94    254.50 o
  13  21   5      163.47     -245.01    245.01 o
   1  23   5     5692.09     5823.00    242.86 o
   3  23   5      148.63       20.72    121.45 o
   5  23   5     2047.71     2428.11    247.27 o
   7  23   5     2709.97     2769.71    284.98 o
   9  23   5     1120.42     1028.38    232.91 o
  11  23   5      469.28      287.22    285.07 o
  13  23   5       73.33     -152.84    249.30 o
   1  25   5     2988.33     2796.58    151.70 o
   3  25   5     4159.93     4833.64    312.74 o
   5  25   5     2101.71     2352.07    226.61 o
   7  25   5      248.80      479.30    223.74 o
   9  25   5      475.12      538.76    212.46 o
  11  25   5      484.37      508.37    244.52 o
  13  25   5      441.23      519.18    268.38 o
   1  27   5     1372.01     1622.97    181.42 o
   3  27   5      754.52      847.11    242.64 o
   5  27   5      172.22      -51.33    153.79 o
   7  27   5       65.85        5.01    171.30 o
   9  27   5      685.81      647.47    238.78 o
  11  27   5      351.87      462.42    241.55 o
  13  27   5      699.86      380.12    263.19 o
   1  29   5      435.57      291.41    160.26 o
   3  29   5      588.30      479.07    264.24 o
   5  29   5       82.98      200.89    155.30 o
   7  29   5      804.25      745.75    198.68 o
   9  29   5      302.00      350.84    215.64 o
  11  29   5      192.08      364.28    351.81 o
  13  29   5       42.26      226.69    260.18 o
   1  31   5      397.88      251.39    156.18 o
   3  31   5       27.71        2.60    142.87 o
   5  31   5       67.61      -93.50    154.11 o
   7  31   5      258.92      105.94    178.45 o
   9  31   5       94.20      212.04    209.60 o
  11  31   5      606.37      900.79    245.76 o
  13  31   5      312.80      306.00    278.13 o
   1  33   5       77.78       21.02    212.55 o
   3  33   5     2172.92     2170.83    228.57 o
   5  33   5      505.10      521.26    173.75 o
   7  33   5       91.28       78.15    169.95 o
   9  33   5      169.76      -94.91    195.81 o
  11  33   5       71.71      -92.63    227.59 o
   1  35   5     1199.87     1265.27    266.17 o
   3  35   5     1339.86      996.65    181.66 o
   5  35   5       94.68      197.68    216.79 o
   7  35   5      435.60      659.73    193.01 o
   9  35   5      976.16     1000.78    226.86 o
  11  35   5      142.63       53.98    229.59 o
   1  37   5     2375.50     3097.59    355.66 o
   3  37   5      676.94      526.17    171.34 o
   5  37   5     1008.19     1259.89    205.22 o
   7  37   5      584.09      763.99    246.88 o
   9  37   5      333.65      351.85    203.36 o
  11  37   5      146.65     -201.96    215.35 o
   3  39   5      258.48      268.56    163.05 o
   5  39   5       31.04       13.20    161.15 o
   7  39   5      203.74      421.73    186.02 o
   9  39   5      272.80      293.60    197.45 o
  11  39   5      120.80      209.84    218.09 o
   3  41   5      112.74       34.72    249.20 o
   5  41   5      711.20     1020.70    270.80 o
   7  41   5      399.21      251.51    256.91 o
   2   0   6     4760.48     3788.09    447.47 o
   6   0   6        3.04       68.66    256.91 o
  10   0   6     3293.62     3116.11    499.94 o
  14   0   6        0.52      -70.98    410.44 o
   0   2   6     3979.70     2627.97    253.33 o
   2   2   6     1188.25     1232.33    194.48 o
   4   2   6      611.43      825.06    190.55 o
   6   2   6       42.14     -139.26    194.76 o
   8   2   6      917.42      571.89    290.86 o
  10   2   6      520.01      729.06    398.87 o
  12   2   6       55.23      -36.89    763.79 o
  14   2   6      670.93      741.15    349.02 o
   2   4   6     1315.12     1363.44    221.78 o
   4   4   6        9.64      279.21    184.66 o
   6   4   6     1035.29      831.16    311.30 o
   8   4   6      971.84     1044.65    258.29 o
  10   4   6      145.56      159.66    240.58 o
  12   4   6      888.35      741.12    317.00 o
  14   4   6      322.55       98.21    333.32 o
   0   6   6     4032.93     4559.56    384.35 o
   2   6   6      330.25      137.07    167.51 o
   4   6   6      405.56      415.19    194.44 o
   6   6   6      655.70      712.74    218.11 o
   8   6   6      107.01     -136.34    229.17 o
  10   6   6       66.46     -238.20    238.20 o
  12   6   6      639.36      432.36    305.25 o
  14   6   6      112.38      -23.49    497.62 o
   2   8   6      126.30      -10.17    220.26 o
   4   8   6     2925.65     2484.17    310.14 o
   6   8   6      863.17     1151.73    273.50 o
   8   8   6      138.59      327.88    222.66 o
  10   8   6      906.72     1580.01    289.18 o
  12   8   6      230.19       -6.16    325.19 o
  14   8   6       40.79      -45.70    502.64 o
   0  10   6      562.63      740.56    188.06 o
   2  10   6     6747.98     6083.15    425.60 o
   4  10   6      176.13      217.47    191.29 o
   6  10   6     1494.68     1620.05    251.28 o
   8  10   6      833.95      706.35    448.63 o
  10  10   6      406.16      594.28    277.74 o
  12  10   6       15.19      -58.05    277.20 o
  14  10   6      279.05      190.47    316.34 o
   2  12   6     5000.57     4376.05    452.10 o
   4  12   6      528.96      171.02    180.92 o
   6  12   6      693.64      430.29    218.01 o
   8  12   6      404.98      166.07    221.33 o
  10  12   6     1387.86     1382.23    295.39 o
  12  12   6      237.10     -173.38    458.27 o
  14  12   6       82.74        7.87    324.94 o
   0  14   6     5602.05     5476.55    374.10 o
   2  14   6      233.03      375.59    184.11 o
   4  14   6      853.83      862.60    196.26 o
   6  14   6      213.12      107.49    195.19 o
   8  14   6      565.95      741.51    232.94 o
  10  14   6      148.24      381.22    266.74 o
  12  14   6       50.64      182.90    310.92 o
  14  14   6      623.68      347.40    317.48 o
   2  16   6      296.68      313.81    173.41 o
   4  16   6      596.97      230.54    189.57 o
   6  16   6       99.92      230.44    206.20 o
   8  16   6      123.94      216.90    215.10 o
  10  16   6       44.92      -77.13    252.62 o
  12  16   6      267.56      150.17    304.36 o
   0  18   6     3219.49     3920.79    321.29 o
   2  18   6      648.97      709.76    192.05 o
   4  18   6      148.04      422.54    214.09 o
   6  18   6     1148.83     1107.81    232.99 o
   8  18   6       73.65       50.33    222.22 o
  10  18   6      122.72       42.63    242.35 o
  12  18   6      343.24      224.01    285.38 o
   2  20   6      565.37      659.59    198.28 o
   4  20   6      417.62      444.71    241.87 o
   6  20   6      775.78     1328.26    230.67 o
   8  20   6     1348.64     1287.58    238.12 o
  10  20   6      444.28      555.60    243.73 o
  12  20   6      759.75      532.36    297.57 o
   0  22   6       57.54      444.10    464.45 o
   2  22   6      765.30      625.50    269.26 o
   4  22   6      194.16      160.90    222.96 o
   6  22   6     1065.18     1097.35    340.23 o
   8  22   6     1269.76     1200.35    244.90 o
  10  22   6      209.71      242.73    250.94 o
  12  22   6       88.48     -254.64    262.52 o
   2  24   6      146.49       69.54    172.56 o
   4  24   6     3061.59     2760.06    283.14 o
   6  24   6      428.52      302.25    198.23 o
   8  24   6      594.28      387.96    354.12 o
  10  24   6      895.24      693.57    262.52 o
  12  24   6      114.11       29.68    263.71 o
   0  26   6      470.34      446.37    192.39 o
   2  26   6      967.81     1031.19    198.62 o
   4  26   6       93.23      144.83    174.29 o
   6  26   6      446.89      496.47    201.88 o
   8  26   6      626.44      495.58    223.22 o
  10  26   6     1012.41      517.46    250.64 o
  12  26   6      133.88      -16.72    265.10 o
   2  28   6      659.91      712.82    189.31 o
   4  28   6      619.15      700.92    324.03 o
   6  28   6       38.85      173.20    239.55 o
   8  28   6       89.64      -35.13    213.25 o
  10  28   6      475.82      732.95    256.84 o
  12  28   6       48.05        9.15    260.03 o
   0  30   6      356.02      523.85    246.11 o
   2  30   6       47.59     -125.10    182.05 o
   4  30   6       76.16     -116.01    172.43 o
   6  30   6      603.87      750.00    205.02 o
   8  30   6       19.82     -189.61    210.02 o
  10  30   6       78.58      191.99    240.71 o
   2  32   6     1031.42     1054.63    215.73 o
   4  32   6      380.05      520.83    290.09 o
   6  32   6     1233.54     1120.63    219.86 o
   8  32   6      453.94       90.44    267.71 o
  10  32   6       14.70       21.33    241.11 o
   2  34   6      395.87      430.81    198.85 o
   4  34   6      132.45       17.26    179.61 o
   6  34   6      342.95      220.26    200.48 o
   8  34   6     1048.91      766.67    237.98 o
  10  34   6       63.14      297.77    251.90 o
   2  36   6      262.87      230.92    193.08 o
   4  36   6     2407.36     2770.36    268.43 o
   6  36   6      343.71      231.04    203.47 o
   8  36   6      133.52      157.45    219.30 o
  10  36   6       57.91     -110.81    269.26 o
   2  38   6        5.28      364.60    222.19 o
   4  38   6       74.63      121.98    188.41 o
   6  38   6      414.00      345.46    236.47 o
   8  38   6       50.48       57.86    207.71 o
   4  40   6      285.79      189.02    293.94 o
   6  40   6       11.50      -42.43    287.77 o
   8  40   6      157.37      -94.12    301.66 o
   1   1   7       79.75       11.42    141.25 o
   3   1   7       51.37      -37.02    209.76 o
   5   1   7      523.91      715.54    224.49 o
   7   1   7      670.73     1361.98    289.46 o
   9   1   7       83.65      291.58    286.07 o
  11   1   7       41.87       54.12    402.73 o
   1   3   7        9.92        8.02    144.24 o
   3   3   7       10.21      135.93    206.07 o
   5   3   7      195.39      155.31    218.48 o
   7   3   7      449.68      769.46    265.02 o
   9   3   7      282.36      376.04    265.65 o
  11   3   7        9.84       41.26    304.82 o
   1   5   7      491.39      686.59    153.86 o
   3   5   7      603.74      451.58    370.71 o
   5   5   7      397.90      351.86    215.10 o
   7   5   7      616.97      672.11    276.58 o
   9   5   7      379.26      396.00    277.46 o
  11   5   7       67.77      -13.08    305.47 o
   1   7   7      200.92      259.20    149.09 o
   3   7   7      370.96      569.57    227.84 o
   5   7   7      537.46      516.77    218.71 o
   7   7   7      115.19      -62.37    295.49 o
   9   7   7      339.40      360.68    275.54 o
  11   7   7       35.35      127.66    300.50 o
   1   9   7      651.24      526.35    155.20 o
   3   9   7      544.22      861.12    215.39 o
   5   9   7       57.70      119.72    230.48 o
   7   9   7       56.47     -114.18    251.48 o
   9   9   7      306.67      333.56    275.93 o
  11   9   7      290.68      236.58    325.34 o
   1  11   7      487.84      287.93    151.80 o
   3  11   7      289.20     -196.49    196.49 o
   5  11   7      100.42      152.63    232.13 o
   7  11   7      517.77      428.90    249.20 o
   9  11   7      207.79     -106.07    262.74 o
  11  11   7       68.86     -295.59    311.32 o
   1  13   7       23.97      -47.46    150.62 o
   3  13   7      777.20      297.78    212.33 o
   5  13   7     1243.35     1127.89    254.99 o
   7  13   7      131.71      -17.48    250.90 o
   9  13   7      380.03      466.85    289.49 o
  11  13   7       22.65     -164.05    310.42 o
   1  15   7      160.79      138.85    175.17 o
   3  15   7      113.63     -138.13    207.54 o
   5  15   7      337.78      297.29    283.53 o
   7  15   7     1205.06     1551.56    293.49 o
   9  15   7      138.41     -160.27    250.12 o
  11  15   7       37.96      143.75    310.41 o
   1  17   7      139.66      331.30    174.61 o
   3  17   7      270.84      761.61    213.43 o
   5  17   7      708.92     1158.95    242.40 o
   7  17   7      208.74      166.44    249.27 o
   9  17   7      287.09      723.35    290.76 o
  11  17   7       40.22     -292.71    292.71 o
   1  19   7      896.12     1060.95    246.91 o
   3  19   7      583.74      487.56    212.61 o
   5  19   7      350.66       37.79    206.62 o
   7  19   7      541.24      409.16    255.58 o
   9  19   7       86.81     -269.70    269.70 o
  11  19   7       12.75       24.38    295.80 o
   1  21   7     1259.53     1040.15    238.74 o
   3  21   7      349.92      364.61    215.26 o
   5  21   7       59.01     -167.56    213.60 o
   7  21   7      167.66     -214.28    224.01 o
   9  21   7      633.27      826.04    391.54 o
  11  21   7       96.98      157.88    446.32 o
   1  23   7      445.96      284.46    281.99 o
   3  23   7     1200.45     1004.15    333.68 o
   5  23   7       24.83      -11.34    215.57 o
   7  23   7      103.93       68.15    236.06 o
   9  23   7      396.34      249.84    266.14 o
   1  25   7      122.86     -152.14    208.00 o
   3  25   7      228.36       20.11    211.61 o
   5  25   7       89.30       97.85    217.86 o
   7  25   7      162.93      153.53    234.77 o
   9  25   7       90.29      572.76    279.21 o
   1  27   7        2.19      102.57    219.39 o
   3  27   7      554.27      590.08    223.09 o
   5  27   7      298.30      351.91    218.89 o
   7  27   7      155.02      -92.86    225.82 o
   9  27   7      166.74      261.46    442.84 o
   1  29   7      152.28     -203.72    209.48 o
   3  29   7      136.97     -135.20    214.08 o
   5  29   7       33.14     -105.78    282.37 o
   7  29   7      308.02      297.11    235.10 o
   9  29   7      333.91      291.60    261.28 o
   1  31   7      654.50      778.45    310.14 o
   3  31   7      688.20      931.24    229.51 o
   5  31   7      183.78      156.26    226.93 o
   7  31   7       76.26       85.30    229.64 o
   1  33   7      208.29      168.19    303.97 o
   3  33   7      156.58      355.49    372.64 o
   5  33   7        1.88      216.29    223.93 o
   7  33   7       41.46      281.11    230.12 o
   1  35   7      293.97      110.33    287.00 o
   3  35   7       62.86      259.44    229.94 o
   5  35   7      154.51      241.46    224.90 o
   7  35   7      122.46       71.40    237.22 o
   3  37   7       52.90      184.92    230.08 o
   5  37   7        9.85     -221.49    221.49 o
   3  39   7      218.32     -297.80    297.80 o
   5  39   7        5.85       30.86    328.66 o
   0   0   8      657.59     1300.76    388.07 o
   4   0   8       73.70     -364.92    364.92 o
   8   0   8      123.98      803.14    472.93 o
   2   2   8       15.96     -162.80    240.84 o
   4   2   8      121.27      314.76    254.58 o
   6   2   8       43.29      117.92    268.46 o
   8   2   8      112.23      347.57    310.30 o
  10   2   8      144.80      131.25    507.65 o
   0   4   8      561.30      411.13    324.80 o
   2   4   8      486.45      308.63    248.69 o
   4   4   8       43.51     -130.31    234.30 o
   6   4   8       17.31       -3.75    262.12 o
   8   4   8       61.61       95.46    322.01 o
  10   4   8       86.59      -93.63    354.19 o
   2   6   8      479.74      350.27    358.75 o
   4   6   8       72.59      106.59    266.77 o
   6   6   8        3.30     -108.56    288.93 o
   8   6   8       12.13     -269.20    311.43 o
   0   8   8      350.67      544.71    266.11 o
   2   8   8      148.03      290.66    247.43 o
   4   8   8      270.79      343.27    348.33 o
   6   8   8      120.43      436.19    273.49 o
   8   8   8       99.63     -290.04    311.50 o
   2  10   8       72.50      109.82    416.61 o
   4  10   8      179.47       14.39    447.09 o
   6  10   8      120.74       87.98    281.19 o
   8  10   8      105.61      -98.65    435.90 o
   0  12   8      122.85      148.26    261.42 o
   2  12   8      102.69      242.48    265.54 o
   4  12   8       92.78     -111.87    244.84 o
   6  12   8      498.82      446.29    269.45 o
   8  12   8      106.31      -77.35    309.05 o
   2  14   8       72.52      365.59    321.72 o
   4  14   8      197.60      417.37    244.86 o
   6  14   8      195.13      850.92    289.30 o
   8  14   8       73.38     -269.60    284.00 o
   0  16   8       48.89      203.06    243.08 o
   2  16   8      587.18      536.19    266.95 o
   4  16   8       44.14      245.17    259.67 o
   6  16   8      364.02      195.30    265.10 o
   8  16   8      290.43      513.68    315.84 o
   2  18   8      334.12      367.02    261.85 o
   4  18   8      460.09      334.31    264.31 o
   6  18   8       45.31      224.22    277.45 o
   8  18   8       65.72       36.11    305.13 o
   0  20   8      494.74     1029.19    372.64 o
   2  20   8       61.87        1.01    250.45 o
   4  20   8       27.83     -165.62    239.74 o
   6  20   8       67.00       65.01    320.95 o
   8  20   8      316.44      204.04    294.58 o
   2  22   8       13.60     -260.00    260.00 o
   4  22   8      112.33      -26.95    250.31 o
   6  22   8        6.12      -18.34    444.00 o
   2  24   8        9.39      383.67    250.74 o
   4  24   8       50.00     -128.02    255.96 o
   6  24   8      203.05      258.44    299.73 o
   2  26   8       49.53      401.06    253.59 o
   4  26   8       27.40     -239.45    239.45 o
   6  26   8       97.82       19.63    259.12 o
   2  28   8       38.66      233.63    254.99 o
   4  28   8      153.44      230.50    257.83 o
   2  30   8       49.79      303.74    449.40 o
   4  30   8      299.67      180.88    529.25 o
   2  32   8       23.66       96.56    253.67 o
   1   1   9       36.75      -74.58    290.59 o
   3   1   9       21.63     -199.74    277.66 o
   5   1   9       30.93       36.32    405.43 o
   1   3   9       25.80      111.13    307.56 o
   3   3   9       60.77       48.40    523.47 o
   5   3   9       14.04       23.55    312.61 o
   1   5   9       66.10      328.46    295.91 o
   3   5   9        9.75     -291.21    291.21 o
   5   5   9      105.26       49.33    298.64 o
   1   7   9        2.23      130.99    319.79 o
   3   7   9      134.41      485.67    306.06 o
   5   7   9      208.19      345.92    338.98 o
   1   9   9       27.19      369.52    314.14 o
   3   9   9       65.78      222.70    307.53 o
   5   9   9       97.99      111.50    329.78 o
   1  11   9       10.53     -158.26    286.57 o
   3  11   9       48.10      164.59    317.89 o
   5  11   9      193.70      282.34    303.33 o
   1  13   9       12.03       99.14    305.58 o
   3  13   9       35.55      -47.25    316.95 o
   1  15   9       25.95      247.21    514.59 o
   3  15   9       83.55     -132.66    341.01 o
   1  17   9       29.90      451.46    565.51 o
   3  17   9       61.77      -67.06    305.89 o
   1  19   9       63.63      411.01    341.01 o
 
